# Supplementary material for: Facial Expressions of Basic Emotions in Japanese Laypeople
Source: Front Psychol. 2019 Feb 12;10:259. doi: 10.3389/fpsyg.2019.00259 (PMC6379788; doi:10.3389/fpsyg.2019.00259)
Supplement: Supplementary file 5 [file Table_1.XLS]

## Sheet: Data
ID	Sex	Age	Instruction	Emotion	Emotion Intensity							Action Unit Intensity
					Anger	Disgust	Fear	Happiness	Sadness	Surprise	Neutral	01 - Inner Brow Raiser	02 - Outer Brow Raiser	04 - Brow Lowerer	05 - Upper Lid Raiser	06 - Cheek Raiser	07 - Lid Tightener	09 - Nose Wrinkler	10 - Upper Lip Raiser	12 - Lip Corner Puller	14 - Dimpler	15 - Lip Corner Depressor	17 - Chin Raiser	18 - Lip Puckerer	20 - Lip Stretcher	23 - Lip Tightener	24 - Lip Pressor	25 - Lips Part	26 - Jaw Drop	27 - Mouth Stretch	43 - Eyes Closed
Subj01	Female	22	Scenario	Anger	0.747968	0	0	0.014005	0.0427526	0	0.126057	0	0	0.710456	0	0	0.430693	0	0	0	0	0	0	0	0	0	0	0.613813	0	0	0
Subj02	Female	20	Scenario	Anger	0.022383	0	0.34113	0	0.177032	0	0.332514	0.860691	0.00354784	0	0	0	0.36764	0	0	0	0	0	0	0	0	0	0	0.940008	0	0	0
Subj03	Female	22	Scenario	Anger	0.347239	0.00435595	0	0.0115672	0.023223	0	0.344083	0	0	0	0	0	0	0	0	0	0	0	0.614887	0	0	0	0.608384	0	0	0	0
Subj04	Female	21	Scenario	Anger	0.484246	0.505627	0.0357559	0	0	0	0.260721	0	0	0.651644	0	0	0.639849	0	0	0	0	0	0	0	0	0	0	0	0	0	0
Subj05	Female	20	Scenario	Anger	0.999988	0	0	0	0.463219	0	0.0574999	0	0	0.289409	0	0	0.614401	0	0	0	0	0	0.609462	0	0	0.609512	0	0	0	0	0
Subj06	Female	27	Scenario	Anger	0.300096	0.013169	0	0	0.13153	0	0.5082	0.027187	0.413259	0	0	0	0.327139	0	0	0	0	0	0.93145	0	0.219669	0	0.781189	0	0	0	0
Subj07	Female	20	Scenario	Anger	0.409572	0.0185696	0	0.0148996	0.0227827	0	0.528571	0	0	0	0	0	0.456512	0	0	0.109187	0	0	0	0	0	0.840747	0.615414	0	0	0	0
Subj08	Female	32	Scenario	Anger	0	0	0.000700373	0	0.0400388	0.214141	0.453774	0	0	0.316704	0	0	0.225091	0	0	0	0	0	0	0	0	0.197754	0	0	0	0	0
Subj09	Female	21	Scenario	Anger	0.733958	0.774059	0	0.000106429	0	0	0.113773	0	0	0.61672	0	0	0.61637	0	0	0	0	0	0.288672	0	0	0	0	0	0	0	0
Subj10	Female	20	Scenario	Anger	0	0.588333	0.00215592	0	0.862659	0	0.0733776	0.0394375	0	0.601737	0	0	0.599598	0	0	0	0	0.664783	0.200058	0	0.108795	0	0	0.00570476	0	0	0
Subj11	Female	20	Scenario	Anger	0.345821	0.0251562	0	0.000190316	0	0	0.35522	0.70947	0	0	0	0	0.214433	0	0	0	0	0	0	0	0	0	0.205931	0	0	0	0
Subj12	Female	21	Scenario	Anger	0.420636	0.00583498	0.00518105	0.00816157	0.898072	0	0.168785	0.609884	0	0	0	0	0.289393	0	0	0	0	0	0.910838	0	0	0	0	0.611895	0	0	0
Subj13	Female	21	Scenario	Anger	0.668531	0.000450859	0	0.000628567	0.449252	0	0.384818	0	0	0	0	0	0.344896	0	0	0	0	0	0.0881463	0	0	0.974971	0.892858	0	0	0	0
Subj14	Female	38	Scenario	Anger	0.962847	0.00460514	0	0	0	0	0.0470198	0	0	0.857244	0	0	0.361763	0	0	0	0.925988	0	0.649311	0	0	0	0.333377	0	0	0	0
Subj15	Female	21	Scenario	Anger	0.308651	0.00555881	0	0	0.0730377	0	0.611425	0.841233	0	0	0	0	0.0514023	0	0	0	0	0.419954	0.593267	0	0	0	0	0	0	0	0
Subj16	Female	21	Scenario	Anger	0.705143	0.000698173	0	0	0.0235032	0	0.415457	0	0	0.868199	0	0	0.483785	0	0	0	0	0	0	0	0	0	0.80654	0	0	0	0
Subj17	Female	20	Scenario	Anger	0.835062	0.00806508	0.000197001	0	0	0	0.403906	0	0	0.764728	0	0	0.49952	0	0	0	0	0	0	0	0	0	0	0	0	0	0
Subj18	Female	27	Scenario	Anger	0.0163365	0.00709578	0	0	0.00472503	0.00425961	0.972666	0	0	0	0	0.728642	0.386204	0	0	0	0	0	0	0	0	0	0	0	0	0	0
Subj19	Female	22	Scenario	Anger	0.181064	0.0033088	0	0.000848924	0.429966	0	0.612638	0	0	0	0	0	0.389094	0	0	0	0	0	0	0	0	0.735046	0.641041	0	0	0	0
Subj20	Female	28	Scenario	Anger	0.0909048	0	0	0	0.471267	0	0.683158	0.303294	0	0.684111	0	0.287839	0.478625	0	0	0	0	0	0	0	0	0	0.691347	0	0	0	0
Subj21	Female	30	Scenario	Anger	0	0.0316399	0	0.030893	0.151983	0	0.424104	0	0.185741	0.929847	0	0.0439636	0.602403	0	0	0	0	0	0	0	0	0	0	0.891922	0	0	0.927327
Subj22	Female	29	Scenario	Anger	0.365929	0.0762954	0.0186917	0.00265018	0.249945	0.0061122	0.372473	0.0816857	0.039025	0.403525	0.0197581	0.0723953	0.405799	0	0	0.0111521	0.0149353	0.0427448	0.106879	0	0.0164665	0.0891879	0.175372	0.140755	0.00466978	0	0.0628885
Subj23	Female	21	Scenario	Anger	0.11017	0.0647897	0	0.00258769	0.705409	0	0.156187	0.172374	0	0.181576	0	0	0.681483	0	0	0	0	0	0	0	0	0	0.475512	0	0	0	0.559396
Subj24	Female	20	Scenario	Anger	0.484714	0.663659	0	0	0	0	0.168496	0	0	0.870765	0	0.0163537	0.576583	0	0	0	0	0.0283925	0	0	0	0	0.610405	0	0	0	0
Subj25	Female	21	Scenario	Anger	0.365929	0.0762954	0.0186917	0.00265018	0.249945	0.0061122	0.372473	0.0816857	0.039025	0.403525	0.0197581	0.0723953	0.405799	0	0	0.0111521	0.0149353	0.0427448	0.106879	0	0.0164665	0.0891879	0.175372	0.140755	0.00466978	0	0.0628885
Subj26	Female	23	Scenario	Anger	0.237587	0.0403327	0	0	0.883551	0	0.0606456	0	0	0.836839	0	0	0.668864	0	0	0	0	0	0	0	0	0.946909	0.643011	0	0	0	0
Subj27	Female	25	Scenario	Anger	0.426627	0.0256241	0	0	0	0	0.350654	0.870643	0.0135004	0	0	0	0.0996817	0	0	0	0	0	0	0	0	0	0	0	0	0	0
Subj28	Female	21	Scenario	Anger	0.167038	0	0	0	0.947596	0	0.0374139	0	0	0.913208	0	0	0.580944	0	0	0	0	0	0	0	0	0	0	0	0	0	0
Subj29	Female	23	Scenario	Anger	0	0	0	0	0.35937	0.0966451	0.383635	0	0	0	0	0	0.606543	0	0	0	0	0.100575	0	0	0	0	0	0	0	0	0
Subj30	Female	23	Scenario	Anger	0.0906971	0.00583458	0	0.000196726	0	0.00687726	0.78425	0	0	0	0	0	0.489728	0	0	0	0	0.0680115	0	0	0	0	0	0	0	0	0
Subj31	Female	21	Scenario	Anger	0.552867	0.0228761	0.00697394	0	0	0	0.273082	0	0	0	0	0	0.508401	0	0	0	0	0	0	0	0	0	0	0	0	0	0
Subj32	Female	22	Scenario	Anger	0.676959	0	0	0.00197351	0.193682	0	0.198063	0	0	0	0	0	0.378435	0	0	0	0	0	0	0	0	0.897904	0.872599	0	0	0	0
Subj33	Female	21	Scenario	Anger	0.359436	0.00519058	0.00307121	0	0	0.00595731	0.602924	0	0	0.819672	0	0.442609	0.342588	0	0	0	0	0	0	0	0.523385	0	0	0.508188	0	0	0
Subj34	Female	23	Scenario	Anger	0.3655	0.0277402	0	0	0.348834	0	0.335422	0	0	0	0	0	0.616031	0	0	0	0	0	0.614277	0	0	0	0.609033	0	0	0	0
Subj35	Female	20	Scenario	Anger	0.168407	0.020706	0.000605665	0	0	0	0.791304	0	0	0	0	0	0.301601	0	0	0	0	0	0	0	0	0	0	0.8915	0	0	0
Subj36	Female	20	Scenario	Anger	0.586874	0.0311701	0.551911	0	0	0.00362795	0.208882	0	0	0.911937	0.614432	0	0.612657	0	0	0	0	0	0	0	0	0	0	0.293449	0	0	0
Subj37	Female	20	Scenario	Anger	0.13978	0.0101145	0.0157868	0.0043412	0.330489	0.0123214	0.697281	0	0.290092	0	0	0	0	0	0	0	0	0	0.610492	0	0	0	0	0	0.289526	0	0
Subj38	Female	29	Scenario	Anger	0.23329	0.00360865	7.5301e-05	0	0.606816	0	0.234785	0	0	0.912625	0	0	0.218064	0	0	0	0	0	0	0	0	0	0	0.0561785	0	0	0
Subj39	Female	28	Scenario	Anger	0.365929	0.0762954	0.0186917	0.00265018	0.249945	0.0061122	0.372473	0.0816857	0.039025	0.403525	0.0197581	0.0723953	0.405799	0	0	0.0111521	0.0149353	0.0427448	0.106879	0	0.0164665	0.0891879	0.175372	0.140755	0.00466978	0	0.0628885
Subj40	Female	21	Scenario	Anger	0.208614	0.0280701	0	0.00978727	0.142333	0	0.444073	0	0	0	0.610568	0	0.61322	0	0	0	0	0	0	0	0	0	0	0	0	0	0.290598
Subj41	Female	21	Scenario	Anger	0.385192	0.0727654	0.0112785	0	0.766067	0	0.120398	0	0	0.160173	0	0	0.204132	0	0	0	0	0.371347	0	0	0	0	0.231211	0	0	0	0
Subj42	Female	26	Scenario	Anger	0.872232	0.00465242	0.0157461	0	0.0664885	0	0.0865114	0	0	0.617865	0	0	0.617603	0	0	0	0	0	0	0	0	0.289243	0	0	0	0	0
Subj43	Female	20	Scenario	Anger	0	0.052495	0.0274887	0	0	0.00244357	0.732182	0	0	0.833318	0	0	0.397644	0	0	0	0	0	0	0	0.169075	0	0.106243	0	0	0	0
Subj44	Female	20	Scenario	Anger	0	0.071585	0	0	0.826385	0	0.0877465	0.322589	0	0.370293	0	0.107217	0.514964	0	0	0	0	0.342111	0	0	0	0	0	0	0	0	0
Subj45	Male	21	Scenario	Anger	0.642507	0.00941934	0.00901506	0.000246267	0	0	0.186306	0	0	0	0	0.150852	0.240568	0	0	0	0	0	0	0	0	0	0	0	0	0	0
Subj46	Male	22	Scenario	Anger	0.596741	0.0142363	0	0	0.0280934	0	0.424533	0	0.611886	0.613453	0	0	0.910302	0	0	0	0	0	0	0	0	0	0.60902	0	0	0	0.29072
Subj47	Male	24	Scenario	Anger	0.749986	0.0458763	0.00246906	0	0.51028	0	0.130709	0	0	0.932902	0	0	0.548265	0	0	0	0	0.198486	0	0	0	0.0375644	0	0	0	0	0
Subj48	Male	28	Scenario	Anger	0.0739234	0.0166697	0.00377938	0.026842	0.106396	0	0.795631	0	0.611849	0	0	0	0.288435	0	0	0.29109	0	0	0	0	0	0	0	0.612522	0	0	0.29091
Subj49	Male	21	Scenario	Anger	0.141364	0.0382484	0	0.0264889	0.115844	0	0.532724	0	0	0.891607	0	0.803833	0.106653	0	0	0	0	0	0	0	0	0	0	0	0	0	0
Subj50	Male	20	Scenario	Anger	0	0.000397488	0	0	0.244831	0	0.820482	0	0	0	0	0	0	0	0	0	0	0	0	0	0	0	0	0	0	0	0
Subj51	Male	24	Scenario	Anger	0.649534	0.00148508	0	0	0.305663	0	0.279059	0	0	0.918406	0	0.391216	0.213518	0	0	0	0	0	0	0	0	0	0.23886	0	0	0	0
Subj52	Male	22	Scenario	Anger	0.390669	0.000128812	0	0	0.338565	0	0.545114	0	0	0.420542	0	0	0.32938	0	0	0	0	0	0	0	0	0	0	0	0	0	0
Subj53	Male	22	Scenario	Anger	0.448945	0.0178734	0.0979358	0	0	0	0.34269	0	0	0.821136	0	0	0.314856	0	0	0	0	0	0	0	0	0	0	0.940337	0	0	0
Subj54	Male	27	Scenario	Anger	0.118276	0.017433	0	0.00014729	0.655485	0	0.179368	0	0	0	0	0.732045	0.202305	0	0	0	0	0.115357	0	0	0	0	0	0	0	0	0.629404
Subj55	Male	21	Scenario	Anger	0.395213	0.547591	0.00297251	0	0	0	0.235931	0	0	0.736891	0	0	0.503347	0	0	0	0	0	0	0	0	0	0	0.908504	0	0	0
Subj56	Male	29	Scenario	Anger	0.99999	0.0691912	0	0.00143401	0.0199435	0	0.373521	0	0	0.915532	0	0	0.616382	0	0	0	0	0	0	0	0	0	0.608728	0	0	0	0
Subj57	Male	21	Scenario	Anger	0.739394	0.085869	0.0129344	0.00896574	0.875948	0.0113445	0.0753929	0	0.289677	0.291745	0	0	0.615541	0	0	0.291156	0	0	0	0	0	0	0	0	0	0	0.910731
Subj58	Male	22	Scenario	Anger	0.0437527	0	0	0	0.415596	0.00754187	0.356172	0	0	0.577489	0	0	0.388434	0	0	0	0	0	0	0	0	0	0	0	0	0	0
Subj59	Male	21	Scenario	Anger	0.0518245	0	0	0	0	0.000416445	0.56284	0	0	0.916687	0	0.783939	0.165279	0	0	0	0	0	0	0	0	0	0	0	0	0	0
Subj60	Male	21	Scenario	Anger	0.0251294	0.205661	0.00931075	0	0	0	0.444014	0.307713	0	0.476625	0	0	0.553012	0	0	0	0	0	0.416533	0	0	0	0	0.904927	0	0	0
Subj61	Male	22	Scenario	Anger	0.84149	0.0171299	0	0	0.588917	0	0.0825363	0	0	0.926271	0	0	0.161868	0	0	0	0	0	0	0	0	0	0	0.480471	0	0	0
Subj62	Male	21	Scenario	Anger	0.705251	0.00799346	0	0	0.71563	0	0.145887	0	0	0.811274	0	0	0.42522	0	0	0	0	0	0	0	0	0	0.292391	0	0	0	0
Subj63	Male	21	Scenario	Anger	0.0908337	0.0758667	0	0	0.128467	0	0.769413	0	0	0	0	0	0.559751	0	0	0	0	0	0	0	0	0	0	0	0	0	0
Subj64	Male	22	Scenario	Anger	0.114052	0.410534	0	0	0	0.0133802	0.307773	0	0	0	0	0	0.378845	0	0	0	0	0.186667	0	0	0	0	0	0.0674111	0	0	0
Subj65	Male	21	Scenario	Anger	0.222285	0.000967374	0.00241118	0	0.00484026	0	0.871501	0	0	0.048906	0	0	0.229612	0	0	0	0	0.154491	0.0990873	0	0	0	0	0	0	0	0
Subj01	Female	22	Scenario	Disgust	0.0600497	0.966153	0	0	0.138471	0	0.0169344	0	0	0.723219	0	0.837711	0.625303	0.636911	0	0	0	0	0	0	0.651147	0	0.147993	0	0	0	0.761589
Subj02	Female	20	Scenario	Disgust	0.172284	0.0234462	0	0	0.890939	0	0.057668	0.105869	0	0.16539	0	0	0.487995	0	0	0	0	0	0	0	0	0	0.505038	0	0	0	0.932554
Subj03	Female	22	Scenario	Disgust	0.0313544	0.145031	0	0.210379	0	0	0.410702	0	0	0	0	0.612834	0.28975	0	0.611578	0.615653	0	0	0	0	0	0	0	0.913733	0.291665	0	0
Subj04	Female	21	Scenario	Disgust	0.328109	0.206666	0.0255248	0.0103902	0.255966	0.00122122	0.256702	0.0608888	0.0466663	0.310809	0.0199832	0.152075	0.472615	0.0461648	0.0494184	0.0648482	0.0460106	0.0325866	0.0872393	0.0110494	0.0450227	0.12591	0.0801413	0.194935	0.0264352	0	0.11183
Subj05	Female	20	Scenario	Disgust	0.0443116	0	0	0	0.830483	0	0.140816	0	0	0	0	0	0.154009	0	0	0	0	0	0	0	0	0.636974	0	0	0	0	0
Subj06	Female	27	Scenario	Disgust	0.696693	0.15162	0	0.000431505	0	0	0.155734	0.0443413	0.901484	0.247585	0	0	0.308261	0	0	0	0	0	0.741093	0	0.01691	0	0.133924	0	0	0	0
Subj07	Female	20	Scenario	Disgust	0.208577	0.0303845	0	0.0797612	0.674917	0	0.182266	0	0	0	0	0.148746	0.329554	0	0	0.824742	0	0	0	0	0	0	0.486229	0	0	0	0
Subj08	Female	32	Scenario	Disgust	0.861933	0.00309801	0	0	0	0	0.0735724	0	0	0.225952	0	0.0977368	0.164778	0	0	0	0	0	0	0.674011	0	0	0	0	0	0	0
Subj09	Female	21	Scenario	Disgust	0.793971	0.710102	0	0	0	0	0.105248	0	0	0.615253	0	0	0.614892	0	0	0	0	0	0	0	0	0.612495	0	0	0	0	0
Subj10	Female	20	Scenario	Disgust	0	0.871784	0.00543307	0	0.791518	0	0.0648851	0	0	0.569287	0	0	0.572811	0	0	0	0	0.545559	0	0	0.414151	0	0	0	0	0	0
Subj11	Female	20	Scenario	Disgust	0.8624	0.0780472	0.000600602	0.00101259	0	0	0.0721048	0	0	0	0	0	0.391652	0	0	0	0.764288	0	0	0	0	0.985714	0.772209	0	0	0	0.659404
Subj12	Female	21	Scenario	Disgust	0.462275	0.0141216	0.00616434	0.0126656	0	0	0.310891	0	0	0	0	0	0.290181	0	0	0	0	0	0.614054	0	0	0	0	0.247654	0	0	0
Subj13	Female	21	Scenario	Disgust	0.194655	0.00029885	0	0	0.966831	0	0.116293	0.290085	0	0.293266	0	0	0.478995	0	0	0	0	0	0	0	0	0.877809	0	0	0	0	0
Subj14	Female	38	Scenario	Disgust	0.942264	0.0206117	0	0	0.293057	0	0.0301512	0.135913	0	0.844341	0	0	0.305789	0	0	0	0	0	0.684834	0	0	0	0	0	0	0	0
Subj15	Female	21	Scenario	Disgust	0.489533	0.0255472	0	0.000613572	0	0	0.429023	0	0	0.500059	0	0	0.316472	0	0	0	0	0.179983	0	0	0	0	0	0	0	0	0
Subj16	Female	21	Scenario	Disgust	0.659343	0.0891818	0	0	0.103568	0	0.189806	0	0	0.845841	0	0	0.646403	0	0	0	0	0	0	0	0.127753	0	0.211964	0	0	0	0.308461
Subj17	Female	20	Scenario	Disgust	0.820657	0.0366302	0.0303847	0	0	0	0.304218	0	0	0.871533	0	0	0.584767	0	0	0	0.766833	0	0	0	0	0	0	0.117042	0	0	0
Subj18	Female	27	Scenario	Disgust	0.0876138	0.0210007	0	0	0.0873843	0	0.690155	0	0	0	0	0.221688	0.384082	0	0	0	0	0	0	0	0	0	0	0	0	0	0
Subj19	Female	22	Scenario	Disgust	0.0814325	0.0843693	0	0.0112192	0.0880578	0	0.469612	0	0	0.456032	0	0.484133	0.490882	0	0	0	0.725242	0	0	0	0.0108807	0	0	0.560627	0	0	0.243512
Subj20	Female	28	Scenario	Disgust	0	0.0782013	0.0286731	0	0	0	0.68134	0.49564	0	0	0	0.913314	0.548312	0	0.193793	0.111905	0	0	0	0	0	0	0	0.479604	0	0	0
Subj21	Female	30	Scenario	Disgust	0.420332	0.0358127	0	0	0.31441	0	0.290255	0	0	0.921169	0	0.171472	0.604493	0	0	0	0	0	0	0	0	0.887681	0.764757	0	0	0	0.932743
Subj22	Female	29	Scenario	Disgust	0.689359	0.0254116	0.023682	0.00460874	0.477126	0	0.164364	0.610812	0.289312	0.292397	0.609073	0	0.289585	0	0	0.294566	0	0	0	0	0	0	0	0	0	0	0
Subj23	Female	21	Scenario	Disgust	0.191222	0.107378	0	0	0.635103	0	0.189177	0.191451	0	0.458917	0	0.385225	0.683831	0	0	0	0	0	0	0	0	0	0	0	0	0	0.316858
Subj24	Female	20	Scenario	Disgust	0.0947281	0.818367	0	0.0010256	0	0	0.0908166	0	0	0.616493	0	0	0.91407	0.610044	0.609202	0.29331	0	0	0	0	0	0	0	0.294703	0	0	0
Subj25	Female	21	Scenario	Disgust	0	0.874378	0	0	0.0146282	0	0.0648806	0	0	0.289993	0	0.61136	0.612979	0.613358	0.916206	0	0	0	0	0	0	0	0	0.61619	0	0	0
Subj26	Female	23	Scenario	Disgust	0.265215	0.182135	0	0.00395748	0.912113	0	0.0451602	0	0	0.616048	0	0	0.618772	0	0	0.291199	0	0	0.613069	0	0	0	0	0	0	0	0.608335
Subj27	Female	25	Scenario	Disgust	0.0140915	0.173649	0	0.051125	0.880353	0	0.0792754	0	0.290162	0.290435	0	0.291233	0.611305	0	0	0.615163	0	0	0.612632	0	0	0	0	0	0	0	0.291707
Subj28	Female	21	Scenario	Disgust	0.0791335	0.033201	0	0	0.864487	0	0.0749993	0	0	0.344972	0	0	0.606981	0	0	0	0	0	0	0	0	0	0	0.440296	0	0	0
Subj29	Female	23	Scenario	Disgust	0	0.0852845	0.00817385	0	0.128043	0.0101771	0.478463	0	0	0	0	0	0.5403	0	0	0	0	0	0	0	0.178078	0	0	0.940589	0	0	0
Subj30	Female	23	Scenario	Disgust	0	0.481521	0.144423	0.00127981	0	0	0.265714	0	0	0	0	0.779264	0.508431	0	0	0	0	0	0	0	0.660541	0	0	0.824435	0	0	0
Subj31	Female	21	Scenario	Disgust	0.45801	0.0423285	0.000147838	0.000622945	0	0	0.308637	0	0	0	0	0	0.51119	0	0	0	0	0	0	0	0	0.463732	0	0	0	0	0
Subj32	Female	22	Scenario	Disgust	0.879473	0	0	0.00506805	0.311034	0	0.0758481	0	0	0	0	0	0.572968	0	0	0	0.12881	0	0	0	0	0.332614	0	0	0	0	0
Subj33	Female	21	Scenario	Disgust	0.69545	0.00820645	0.00168688	0	0	0	0.234385	0	0	0.885547	0	0.394856	0.56841	0	0	0	0	0	0	0	0	0	0	0	0	0	0
Subj34	Female	23	Scenario	Disgust	0.586702	0	0	0	0.461123	0	0.244917	0	0	0	0	0	0.314829	0	0	0	0	0	0	0	0	0.847083	0	0	0	0	0
Subj35	Female	20	Scenario	Disgust	0.445462	0.142644	0.0060162	0	0	0	0.405215	0	0	0	0	0	0.374568	0	0	0	0	0	0	0	0	0	0	0.823134	0	0	0
Subj36	Female	20	Scenario	Disgust	0.141088	0.124112	0.350828	0	0	0.0074692	0.355247	0	0	0	0	0	0.613059	0	0	0	0	0	0	0	0	0	0	0.2952	0	0	0
Subj37	Female	20	Scenario	Disgust	0.666153	0.386036	0.00103732	0	0.161425	0	0.16697	0	0.289357	0.612543	0	0.289412	0.621222	0	0	0	0	0	0.289643	0	0	0.610976	0	0	0	0	0
Subj38	Female	29	Scenario	Disgust	0	0.0130241	0.621867	0.00245648	0.540673	0	0.205899	0.613033	0	0.61414	0	0	0.288358	0	0	0.292457	0	0	0	0	0	0	0	0.61604	0.289534	0	0
Subj39	Female	28	Scenario	Disgust	0.387691	0.0139931	0	0.00884841	0.0221324	0	0.336205	0	0	0	0.609903	0	0.288628	0	0	0	0	0	0	0	0	0	0	0	0	0	0
Subj40	Female	21	Scenario	Disgust	0.195761	0.408682	0	0.0240989	0.0646793	0	0.301144	0	0	0	0	0.289331	0.616425	0.288641	0	0	0	0	0.289171	0	0	0	0	0	0	0	0.288946
Subj41	Female	21	Scenario	Disgust	0.700607	0.0190289	0	0	0.332867	0	0.166326	0	0	0.649141	0	0	0.532881	0	0	0	0.421473	0	0	0	0	0	0.00923829	0	0	0	0
Subj42	Female	26	Scenario	Disgust	0.44105	0.437494	0	0	0.183473	0	0.279482	0	0	0.912223	0	0.609393	0.913836	0	0	0	0	0	0	0	0	0	0	0	0	0	0
Subj43	Female	20	Scenario	Disgust	0.527526	0.0108414	0.00200406	0	0	0.0236429	0.236897	0	0.203398	0.555122	0	0.226858	0.356536	0	0	0	0	0	0.36421	0	0	0.700075	0	0	0	0	0
Subj44	Female	20	Scenario	Disgust	0	0.322658	0	0.00889952	0	0.0128624	0.39638	0	0	0	0	0.117954	0.424569	0	0	0	0	0	0	0	0.546416	0	0	0.953221	0	0	0
Subj45	Male	21	Scenario	Disgust	0.76398	0.0132654	0.0032347	0.000276541	0	0	0.12301	0	0	0	0	0	0.282475	0	0	0	0	0	0	0	0	0	0.732903	0	0	0	0
Subj46	Male	22	Scenario	Disgust	0.264667	0.0243509	0	0	0.388255	0	0.31868	0.613212	0.289842	0.61686	0	0	0.614879	0	0	0	0	0	0	0	0	0	0	0	0	0	0.29048
Subj47	Male	24	Scenario	Disgust	0.110656	0.114265	0	0	0.899023	0	0.0618226	0	0	0.922407	0	0	0.234572	0	0	0	0	0.41491	0	0	0.140509	0	0	0	0	0	0
Subj48	Male	28	Scenario	Disgust	0.0129175	0.587101	0	0.0947347	0	0	0.213383	0	0	0	0	0.932168	0.142386	0.0582629	0.0677663	0	0	0	0	0	0	0	0	0.95066	0.739048	0	0.605635
Subj49	Male	21	Scenario	Disgust	0.328109	0.206666	0.0255248	0.0103902	0.255966	0.00122122	0.256702	0.0608888	0.0466663	0.310809	0.0199832	0.152075	0.472615	0.0461648	0.0494184	0.0648482	0.0460106	0.0325866	0.0872393	0.0110494	0.0450227	0.12591	0.0801413	0.194935	0.0264352	0	0.11183
Subj50	Male	20	Scenario	Disgust	0	0.00272168	0	0	0.266517	0	0.819519	0	0	0	0	0.507837	0.201173	0	0	0	0	0.110527	0	0	0	0	0	0	0	0	0
Subj51	Male	24	Scenario	Disgust	0.118276	0.0201899	0	0.0158222	0	0.0104283	0.827382	0	0.291349	0	0	0	0.909635	0	0	0	0	0	0	0	0	0	0	0	0	0	0
Subj52	Male	22	Scenario	Disgust	0.535496	0.0134678	0.138248	0.0131617	0.446109	0	0.249302	0	0.291741	0.291314	0	0	0	0	0	0	0	0	0	0	0	0	0	0.614088	0.292301	0	0.290814
Subj53	Male	22	Scenario	Disgust	0.439532	0.672615	0	0.0029565	0	0	0.168614	0	0	0.616234	0	0	0.616459	0.608834	0	0	0	0	0	0	0	0	0	0	0	0	0
Subj54	Male	27	Scenario	Disgust	0.328109	0.206666	0.0255248	0.0103902	0.255966	0.00122122	0.256702	0.0608888	0.0466663	0.310809	0.0199832	0.152075	0.472615	0.0461648	0.0494184	0.0648482	0.0460106	0.0325866	0.0872393	0.0110494	0.0450227	0.12591	0.0801413	0.194935	0.0264352	0	0.11183
Subj55	Male	21	Scenario	Disgust	0.41369	0.423973	0	0	0	0	0.2956	0	0	0	0	0	0.491439	0	0	0	0	0.465943	0	0	0	0	0	0.0347134	0	0	0
Subj56	Male	29	Scenario	Disgust	0.272017	0.291837	0.108171	0.00474045	0.00583405	0	0.370894	0	0	0.617449	0	0	0.617006	0	0	0	0	0	0	0	0	0	0	0.291974	0	0	0
Subj57	Male	21	Scenario	Disgust	0.365619	0.0109708	0	0.0262345	0.90978	0	0.0517563	0	0	0	0	0	0.610882	0	0	0.616742	0	0	0.613975	0	0	0.611082	0.912375	0	0	0	0.290573
Subj58	Male	22	Scenario	Disgust	0.0300603	0.843548	0.019747	0.0174806	0	0.00871924	0.0783029	0	0	0	0	0	0.617762	0	0.615975	0	0	0	0	0	0	0	0	0.917604	0	0	0
Subj59	Male	21	Scenario	Disgust	0.34874	0.200581	0.00290754	0	0	0.00119518	0.381411	0	0	0.617417	0	0	0.613345	0	0	0	0	0	0	0	0	0	0	0.293664	0	0	0
Subj60	Male	21	Scenario	Disgust	0	0.698141	0	0.0137188	0.748727	0	0.125871	0	0	0.860745	0	0.354023	0.681298	0	0	0	0	0	0.498919	0	0	0	0.211989	0	0	0	0
Subj61	Male	22	Scenario	Disgust	0.328109	0.206666	0.0255248	0.0103902	0.255966	0.00122122	0.256702	0.0608888	0.0466663	0.310809	0.0199832	0.152075	0.472615	0.0461648	0.0494184	0.0648482	0.0460106	0.0325866	0.0872393	0.0110494	0.0450227	0.12591	0.0801413	0.194935	0.0264352	0	0.11183
Subj62	Male	21	Scenario	Disgust	0.912825	0.0116778	0	0	0	0	0.0441648	0	0	0	0	0	0.315233	0	0	0	0	0.17249	0	0	0	0	0	0	0	0	0
Subj63	Male	21	Scenario	Disgust	0.0457995	0.199029	0	0.000612757	0.610745	0	0.333933	0	0	0	0	0	0.66691	0	0	0	0	0	0	0	0	0.11426	0	0	0	0	0
Subj64	Male	22	Scenario	Disgust	0.0319824	0.37043	0	0	0	0	0.341025	0	0	0	0	0	0.240925	0	0	0	0	0.0983694	0	0	0	0	0	0.373819	0	0	0
Subj65	Male	21	Scenario	Disgust	0	0.0126662	0.0535831	0.0159875	0.170049	0	0.896087	0.613858	0	0	0	0	0	0	0	0	0	0	0	0	0	0	0	0.292064	0	0	0
Subj01	Female	22	Scenario	Fear	0.139705	0.0270144	0.12074	0.00539388	0.315018	0	0.389894	0.613161	0	0.614076	0.609151	0	0	0	0	0	0	0	0	0	0.613229	0	0	0.292895	0	0	0
Subj02	Female	20	Scenario	Fear	0	0	0.298467	0.00034315	0.054888	0.147884	0.358747	0.939806	0.0826629	0	0.292392	0	0	0	0	0	0.635735	0	0	0	0.00243638	0.475754	0	0	0	0	0
Subj03	Female	22	Scenario	Fear	0	0.0161274	0.0152868	0.0104768	0	0.7063	0.15392	0	0	0	0.6101	0	0	0	0	0	0	0	0	0	0	0	0	0.616335	0.623428	0	0
Subj04	Female	21	Scenario	Fear	0.125988	0.0528311	0.0863626	0.00309433	0.155088	0.0707715	0.452104	0.212352	0.0988599	0.158338	0.108714	0.0619897	0.23486	0	0.000258427	0.0400839	0.0487244	0.0305919	0.0279503	0.0214806	0.0346521	0.0497908	0.0769297	0.162601	0.0494617	0	0.0436224
Subj05	Female	20	Scenario	Fear	0.00979467	0	0	0	0.77712	0	0.1519	0.0782765	0	0	0	0	0.168888	0	0	0	0	0	0.0962167	0	0	0.0312241	0	0	0	0	0
Subj06	Female	27	Scenario	Fear	0.138715	0.0180651	0	0	0	0	0.675756	0.685508	0	0.0580164	0	0	0.179332	0	0	0	0	0	0	0	0.0559457	0	0.527428	0	0	0	0
Subj07	Female	20	Scenario	Fear	0.00139073	0.0467818	0.0194764	0.00304701	0.000696682	0	0.855565	0	0	0	0	0	0.322071	0	0	0	0	0	0	0	0	0	0.285086	0	0	0	0
Subj08	Female	32	Scenario	Fear	0	0.000604294	0.00744205	0	0	0.267477	0.429384	0	0	0	0	0	0.0671139	0	0	0	0	0	0	0.551487	0	0	0	0	0	0	0
Subj09	Female	21	Scenario	Fear	0.479762	0.0575875	0	0.00194401	0	0	0.27235	0	0	0	0	0.601908	0.583994	0	0	0	0	0	0	0	0	0	0.722359	0	0	0	0
Subj10	Female	20	Scenario	Fear	0	0.488872	0.00660404	0	0.821512	0	0.112868	0	0	0	0	0	0.465952	0	0	0	0	0.521447	0	0	0.101793	0	0	0	0	0	0
Subj11	Female	20	Scenario	Fear	0	0	0.125496	0.00125073	0	0.203534	0.482232	0	0	0	0	0	0	0	0	0	0	0.144477	0	0	0	0	0	0	0	0	0
Subj12	Female	21	Scenario	Fear	0.0265667	0.000986569	0.00430187	0	0.222656	0	0.616144	0	0	0	0	0	0.212157	0	0	0	0	0	0	0	0.306504	0.436394	0	0	0	0	0
Subj13	Female	21	Scenario	Fear	0.196199	0.00611677	0.0469563	0.00733863	0.762092	0	0.333326	0.612536	0	0.29077	0	0	0	0	0	0	0	0	0	0	0	0.118228	0	0	0	0	0
Subj14	Female	38	Scenario	Fear	0	0	0.675906	0	0.0935758	0.020634	0.168424	0.920191	0.0630477	0	0.786678	0	0	0	0	0	0.904694	0	0.0127914	0	0	0.916328	0	0	0	0	0
Subj15	Female	21	Scenario	Fear	0.266945	0.0208758	0	0.000593246	0	0	0.730761	0	0	0.654071	0	0	0.333947	0	0	0	0	0.105773	0	0	0	0	0	0	0	0	0
Subj16	Female	21	Scenario	Fear	0.0147702	0	0.309221	0	0.240424	0	0.479637	0.533694	0	0.464803	0	0	0.308444	0	0	0	0	0	0	0	0	0	0	0	0	0	0
Subj17	Female	20	Scenario	Fear	0.126984	0	0.0570521	0	0.355059	0	0.498186	0.200187	0	0.513545	0	0	0.292331	0	0	0	0	0	0.0683526	0	0	0	0.187099	0	0	0	0
Subj18	Female	27	Scenario	Fear	0	0.00464233	0	0	0	0.0736844	0.957727	0	0	0	0	0.437655	0.250223	0	0	0	0.315552	0	0	0	0	0	0	0	0	0	0
Subj19	Female	22	Scenario	Fear	0.508342	0.00248877	0.0170102	0.00199093	0	0	0.38226	0.497714	0	0.211229	0	0	0.382573	0	0	0	0	0	0	0	0	0	0	0.834833	0	0	0
Subj20	Female	28	Scenario	Fear	0.034889	0.0305327	0.150638	0.00436138	0.23927	0.00496103	0.421382	0.614972	0	0	0	0	0.288497	0	0	0.292275	0	0	0	0	0	0	0	0.294266	0	0	0.291314
Subj21	Female	30	Scenario	Fear	0	0	0.0465064	0.0103413	0	0.851309	0.17686	0.870892	0.87407	0	0.669699	0	0	0	0	0	0	0	0	0	0	0	0	0.459774	0	0	0
Subj22	Female	29	Scenario	Fear	0.125988	0.0528311	0.0863626	0.00309433	0.155088	0.0707715	0.452104	0.212352	0.0988599	0.158338	0.108714	0.0619897	0.23486	0	0.000258427	0.0400839	0.0487244	0.0305919	0.0279503	0.0214806	0.0346521	0.0497908	0.0769297	0.162601	0.0494617	0	0.0436224
Subj23	Female	21	Scenario	Fear	0.208775	0.0729443	0	0	0.0649973	0	0.420505	0	0	0	0	0	0.679537	0	0	0	0	0	0	0	0	0	0	0	0	0	0
Subj24	Female	20	Scenario	Fear	0.329254	0.200425	0	0.000347987	0.0589251	0	0.34297	0	0	0	0	0	0.56667	0	0	0	0	0	0	0	0.41987	0	0.391781	0	0	0	0
Subj25	Female	21	Scenario	Fear	0	0.0631547	0.0859382	0.000468694	0.0435226	0	0.646642	0	0.609859	0	0	0	0	0	0	0.293173	0	0	0.289516	0	0	0	0	0	0	0	0
Subj26	Female	23	Scenario	Fear	0.0571204	0.00469981	0.325315	0.0149898	0	0.0165874	0.43877	0.613419	0.611858	0	0.610585	0	0	0	0	0.291074	0	0	0	0	0	0	0	0.61255	0	0	0
Subj27	Female	25	Scenario	Fear	0.0461435	0.01069	0	0.00760583	0.370473	0	0.437829	0.612495	0.612677	0	0	0	0	0	0	0.292523	0	0	0.289891	0	0	0	0	0	0	0	0
Subj28	Female	21	Scenario	Fear	0.801759	0	0	0.00449876	0.162196	0	0.101156	0.449571	0	0.818469	0	0	0.498781	0	0	0	0	0	0	0	0	0	0.522806	0	0	0	0
Subj29	Female	23	Scenario	Fear	0	0	0	0	0.872252	0.0177773	0.0897356	0	0	0	0	0.00134911	0.592759	0	0.0157641	0	0	0.309844	0	0	0	0	0.330021	0	0	0	0
Subj30	Female	23	Scenario	Fear	0	0.00437654	0	0.000412347	0.662471	0	0.232426	0	0	0	0	0.0976611	0.247731	0	0	0	0	0	0	0	0	0.12685	0	0	0	0	0
Subj31	Female	21	Scenario	Fear	0.104833	0.0104915	0.073262	0	0	0.00372387	0.514337	0	0	0	0	0	0.353749	0	0	0	0	0	0	0	0	0.105985	0	0	0	0	0
Subj32	Female	22	Scenario	Fear	0.412569	0.00160219	0	0.000474874	0.0352314	0	0.32382	0	0	0	0	0	0.24623	0	0	0	0.106132	0	0	0	0	0.629512	0.656284	0	0	0	0
Subj33	Female	21	Scenario	Fear	0	0.00154971	0.0105927	0.00733288	0	0.0218036	0.975058	0	0	0	0	0	0.34222	0	0	0	0	0	0	0	0.531732	0	0.172926	0	0	0	0
Subj34	Female	23	Scenario	Fear	0.435391	0.0383859	0	0	0.0921343	0	0.323336	0	0	0.579496	0	0	0.537437	0	0	0.273033	0	0	0	0	0	0	0	0	0	0	0
Subj35	Female	20	Scenario	Fear	0.0560726	0.0299092	0.0163818	0	0	0	0.872262	0	0	0	0	0	0.483557	0	0	0	0	0	0	0	0	0	0	0.532918	0	0	0
Subj36	Female	20	Scenario	Fear	0.102419	0	0.698614	0	0.574661	0.0081936	0.155011	0.913805	0	0.617747	0	0	0	0	0	0	0	0	0	0	0	0	0	0.2907	0	0	0
Subj37	Female	20	Scenario	Fear	0.0139575	0.0715311	0.426653	0.0154398	0	0	0.334009	0.613394	0	0	0	0	0	0	0	0	0	0	0	0	0	0	0	0.116978	0.610084	0	0
Subj38	Female	29	Scenario	Fear	0.0139046	0.00224249	0.00686593	0	0	0.109811	0.653049	0	0.744619	0.616819	0	0	0	0	0	0	0	0	0	0	0	0	0	0	0	0	0
Subj39	Female	28	Scenario	Fear	0.0074777	0	0.332907	0	0.00113574	0.0778718	0.415044	0	0	0.802979	0	0	0.0991726	0	0	0	0	0	0	0	0	0	0	0	0	0	0
Subj40	Female	21	Scenario	Fear	0.349308	0.01318	0	0.00119442	0.0588501	0	0.349399	0	0	0	0.914512	0	0.28975	0	0	0	0	0	0.289884	0	0	0	0	0	0	0	0
Subj41	Female	21	Scenario	Fear	0.198236	0	0	0	0	0	0.527067	0	0	0	0	0	0.0892732	0	0	0	0	0.3051	0	0	0	0.196966	0	0	0	0	0
Subj42	Female	26	Scenario	Fear	0.00680101	0.224983	0.0125506	0	0.0161151	0	0.392746	0	0	0.833472	0	0.859145	0.463108	0	0	0.839494	0	0	0	0	0	0	0	0.837898	0	0	0.277297
Subj43	Female	20	Scenario	Fear	0.777227	0.0137876	0.000177477	0	0	0	0.137694	0	0	0.322247	0	0	0.433372	0	0	0	0.721705	0	0	0	0	0	0.360079	0	0	0	0
Subj44	Female	20	Scenario	Fear	0	0.0183037	0.00471768	0	0	0.138626	0.734822	0	0	0	0	0	0.260676	0	0	0	0	0	0	0	0.082268	0	0	0	0	0	0
Subj45	Male	21	Scenario	Fear	0.125988	0.0528311	0.0863626	0.00309433	0.155088	0.0707715	0.452104	0.212352	0.0988599	0.158338	0.108714	0.0619897	0.23486	0	0.000258427	0.0400839	0.0487244	0.0305919	0.0279503	0.0214806	0.0346521	0.0497908	0.0769297	0.162601	0.0494617	0	0.0436224
Subj46	Male	22	Scenario	Fear	0	0	0.208337	0	0	0.334628	0.675337	0.613989	0.914105	0	0.913383	0	0	0	0	0	0	0	0	0	0	0	0	0	0	0	0
Subj47	Male	24	Scenario	Fear	0.0248755	0.000316184	0.0140683	0.00462452	0	0.0424623	0.960571	0	0	0	0	0	0	0	0	0	0.288374	0	0	0	0	0	0	0	0	0
Subj48	Male	28	Scenario	Fear	0.143964	0.712578	0.198652	0	0	0.122832	0.166372	0.616325	0.614878	0	0	0	0	0	0	0	0	0	0	0	0	0	0	0.616181	0.289376	0	0.291799
Subj49	Male	21	Scenario	Fear	0	0.0275831	0	0.0141903	0.296206	0	0.361441	0	0	0.327159	0	0	0.248373	0	0	0	0	0	0	0	0	0	0	0	0	0	0
Subj50	Male	20	Scenario	Fear	0.0166046	0.0112165	0	0	0.328933	0	0.679628	0	0	0	0	0.896563	0.253416	0	0	0	0	0	0	0	0	0	0	0	0	0	0
Subj51	Male	24	Scenario	Fear	0	0.0109038	0	0.0110466	0	0.231975	0.8005	0	0.611902	0	0	0	0	0	0	0	0	0	0	0	0	0	0	0.293925	0.292983	0	0
Subj52	Male	22	Scenario	Fear	0	0	0.0337629	0	0.0132846	0.122262	0.76032	0.809692	0	0.185103	0	0	0	0	0	0	0	0	0	0	0	0	0	0.083945	0	0	0
Subj53	Male	22	Scenario	Fear	0.218032	0.0138789	0.371666	0	0	0	0.610566	0	0	0.613399	0.612023	0	0	0	0	0	0	0	0	0	0	0	0	0.61562	0	0	0
Subj54	Male	27	Scenario	Fear	0.0504194	0.149212	0	0.020917	0.549409	0	0.22573	0	0	0	0	0.76975	0.307117	0	0	0.163547	0	0	0	0	0	0	0.536845	0	0	0	0.844749
Subj55	Male	21	Scenario	Fear	0.456686	0.0150549	0.0138125	0	0	0	0.479709	0	0	0	0	0	0.42917	0	0	0	0	0.374189	0	0	0	0	0	0	0	0	0
Subj56	Male	29	Scenario	Fear	0.0427599	0.351908	0.0185684	0.0310561	0.0822341	0	0.363705	0	0	0.612715	0	0	0.61228	0	0	0	0	0	0	0	0	0	0	0.290628	0	0	0
Subj57	Male	21	Scenario	Fear	0.0369298	0.162224	0	0.0022325	0.726196	0	0.147336	0	0.290777	0.291825	0	0	0.612399	0	0	0	0	0	0	0	0	0	0	0	0.291329	0	0.912184
Subj58	Male	22	Scenario	Fear	0.0219263	0.00542592	0.47593	0.0035504	0	0.118078	0.351609	0	0	0	0.613021	0	0	0	0	0	0	0	0	0	0	0	0	0.290762	0	0	0
Subj59	Male	21	Scenario	Fear	0.126068	0	0.0171877	0	0	0.0826329	0.658507	0	0	0	0	0	0	0	0	0	0	0	0	0.613088	0	0	0	0	0	0	0
Subj60	Male	21	Scenario	Fear	0	0.112092	0.0141901	0.00129	0.232046	0	0.388702	0.429079	0	0.23068	0	0.117342	0.38971	0	0	0	0	0	0	0	0	0	0	0.648973	0	0	0
Subj61	Male	22	Scenario	Fear	0.1081	0.0289067	0	0	0.148738	0	0.42579	0	0	0	0	0	0.21118	0	0	0	0	0	0	0	0	0	0	0.677105	0	0	0
Subj62	Male	21	Scenario	Fear	0.302234	0.00977553	0.00686334	0	0.160622	0	0.388306	0	0	0	0	0	0.424604	0	0	0	0	0.105274	0.658319	0	0	0	0	0	0	0	0
Subj63	Male	21	Scenario	Fear	0.125988	0.0528311	0.0863626	0.00309433	0.155088	0.0707715	0.452104	0.212352	0.0988599	0.158338	0.108714	0.0619897	0.23486	0	0.000258427	0.0400839	0.0487244	0.0305919	0.0279503	0.0214806	0.0346521	0.0497908	0.0769297	0.162601	0.0494617	0	0.0436224
Subj64	Male	22	Scenario	Fear	0.031999	0.101378	0	0	0	0.59201	0.251087	0.714781	0	0	0	0	0.385593	0	0	0	0	0	0	0	0	0	0	0.650077	0.909967	0	0
Subj65	Male	21	Scenario	Fear	0.239386	0.00729144	0	0	0.0274157	0	0.818093	0	0	0	0	0	0.413093	0	0	0	0	0	0	0.14574	0	0	0	0.862278	0	0	0
Subj01	Female	22	Scenario	Happiness	0	0.0461821	0	0.98954	0	0	0.00661589	0	0	0	0	0.44159	0.411793	0	0.0669015	0.848758	0	0	0	0	0	0	0	0.61338	0	0	0.733983
Subj02	Female	20	Scenario	Happiness	0	0.0111431	0	0.935691	0.00297717	0	0.0321579	0	0	0	0	0.019184	0.270461	0	0	0.860112	0	0	0	0	0	0	0	0.953295	0	0	0.261718
Subj03	Female	22	Scenario	Happiness	0	0.0101519	0	0.982989	0	0	0.00913762	0	0	0	0	0.618908	0	0	0	0.913254	0	0	0	0	0	0	0	0.921167	0	0	0
Subj04	Female	21	Scenario	Happiness	0	0.0161084	0	0.987641	0	0	0.0134153	0	0	0	0	0.920474	0.368056	0	0.43062	0.865661	0	0	0	0	0	0	0	0.919708	0	0	0
Subj05	Female	20	Scenario	Happiness	0	0	0.0551583	0.0545683	0	0	0.596147	0	0	0	0	0	0.171101	0	0	0.376786	0	0	0	0	0	0	0	0.489113	0	0	0
Subj06	Female	27	Scenario	Happiness	0	0.0146472	0	0.991693	0	0	0.00419875	0	0	0.279867	0	0.932299	0.522847	0	0.487401	0.866811	0	0	0	0	0	0	0	0.95624	0	0	0
Subj07	Female	20	Scenario	Happiness	0	0.0157239	0.0194128	0.920083	0	0	0.108804	0	0	0	0	0.146383	0.392068	0	0	0.860668	0	0	0	0	0	0	0	0.0526689	0	0	0
Subj08	Female	32	Scenario	Happiness	0	0.000206053	0	0.892854	0	0	0.0535985	0	0	0	0	0.925584	0.0895426	0	0	0.664414	0	0	0	0	0	0	0	0.874783	0	0	0
Subj09	Female	21	Scenario	Happiness	0	0.910555	0	0.199233	0	0	0.044723	0	0	0.257433	0	0.931768	0.423209	0.378474	0.731697	0.775483	0	0	0	0	0	0	0	0.953472	0	0	0.309395
Subj10	Female	20	Scenario	Happiness	0	0.463973	0.000137363	0.969547	0	0	0.0174495	0	0	0	0	0.698742	0.587955	0.0506333	0	0.835978	0	0	0	0	0	0	0	0.137189	0	0	0
Subj11	Female	20	Scenario	Happiness	0	0.0191977	0	0.913916	0	0	0.0453781	0	0	0	0	0.722252	0.191761	0	0	0.848548	0	0	0	0	0	0	0	0.932534	0	0	0
Subj12	Female	21	Scenario	Happiness	0.0348531	0.000772375	0.0445914	0.0110892	0	0	0.536948	0	0	0	0	0	0.181636	0	0	0	0.938013	0	0	0	0.610642	0	0	0.684613	0	0	0
Subj13	Female	21	Scenario	Happiness	0	0	0.0995577	0.0504256	0	0	0.73172	0.593916	0	0	0	0.017602	0	0	0	0	0.096154	0	0	0	0	0	0.230352	0	0	0	0
Subj14	Female	38	Scenario	Happiness	0	0.00288205	0	0.748302	0.00890251	0	0.133729	0	0	0	0	0.909244	0.549994	0	0	0.815129	0	0	0	0	0	0	0.27118	0	0	0	0
Subj15	Female	21	Scenario	Happiness	0	0.0494264	0	0.954509	0	0	0.0240669	0	0	0	0	0.763282	0.089466	0	0	0.685976	0	0	0	0	0	0	0	0.612842	0	0	0
Subj16	Female	21	Scenario	Happiness	0	0.0032539	0	0.994311	0	0	0.00305317	0	0	0	0	0.618372	0.474088	0	0	0.859535	0	0	0	0	0	0	0	0.314525	0	0	0
Subj17	Female	20	Scenario	Happiness	0	0.0184723	0.00564203	0.953705	0	0	0.0936345	0	0	0	0	0.365229	0.289038	0	0	0.821758	0	0	0	0	0.141291	0	0	0.817914	0	0	0
Subj18	Female	27	Scenario	Happiness	0	0.00381774	0	0.0479825	0	0.210741	0.879401	0	0	0	0	0	0.182238	0	0	0.131328	0.774321	0	0	0	0	0.791697	0	0	0	0	0
Subj19	Female	22	Scenario	Happiness	0	0.000543809	0	0.997923	0	0	0.00116395	0	0	0	0	0.93345	0.141287	0	0.0257086	0.832117	0	0	0	0	0	0	0	0.953349	0	0	0
Subj20	Female	28	Scenario	Happiness	0	0	0	0.995679	0	0	0.00239741	0.0199435	0	0	0	0.932964	0.597981	0	0.430914	0.856821	0	0	0	0	0	0	0	0.940374	0	0	0
Subj21	Female	30	Scenario	Happiness	0.250288	0.00241622	0	0.313103	0	0	0.580373	0	0.688091	0	0	0.0668948	0	0	0	0.240582	0.490646	0	0	0	0	0	0	0	0	0	0
Subj22	Female	29	Scenario	Happiness	0.0281236	0.039866	0.0289415	0.609661	0.00812667	0.0606001	0.236342	0.0562446	0.0421859	0.0396847	0.0158547	0.519692	0.292867	0.00681122	0.0751079	0.619964	0.0870656	0.000724317	0.0133182	0	0.0131666	0.0599125	0.0829552	0.486671	0.0142822	0.00566096	0.0443296
Subj23	Female	21	Scenario	Happiness	0	0.00138422	0	0.0859194	0	0	0.72715	0	0	0	0	0.0588675	0.479029	0	0	0.725903	0	0	0	0	0	0	0.659397	0	0	0	0
Subj24	Female	20	Scenario	Happiness	0	0.00329904	0	0.978369	0	0	0.010885	0	0	0	0	0.932703	0.545363	0	0	0.860724	0	0	0	0	0	0	0	0.950152	0	0	0
Subj25	Female	21	Scenario	Happiness	0	0.0103169	0	0.994068	0	0.0351748	0.00296584	0	0	0	0	0.912643	0	0	0.117195	0.913138	0	0	0	0	0	0	0	0.916119	0.289846	0	0
Subj26	Female	23	Scenario	Happiness	0	0.0200519	0	0.955531	0	0	0.0222355	0	0	0	0	0.924589	0.129451	0	0.507127	0.853131	0	0	0	0	0	0	0	0.94985	0	0	0
Subj27	Female	25	Scenario	Happiness	0	0.060092	0	0.93674	0	0	0.032074	0	0	0	0	0.89959	0.507518	0	0	0.862325	0	0	0	0	0	0	0	0.935482	0	0	0.635067
Subj28	Female	21	Scenario	Happiness	0	0	0	0.995728	0	0	0.00269555	0	0	0	0	0.929844	0.44304	0	0.197841	0.865775	0	0	0	0	0	0	0	0.861225	0	0	0
Subj29	Female	23	Scenario	Happiness	0	0	0	0.140469	0	0.268817	0.490913	0	0	0	0	0.0292271	0.500525	0	0	0.743513	0	0	0	0	0	0	0.77858	0	0	0	0
Subj30	Female	23	Scenario	Happiness	0	0.00712579	0	0.0752956	0	0	0.556045	0	0	0	0	0.914033	0.595671	0	0	0.828397	0	0	0	0	0	0	0.70547	0	0	0	0
Subj31	Female	21	Scenario	Happiness	0	0.0031709	0.01032	0.865666	0	0	0.0996204	0	0	0	0	0.0147845	0.558147	0	0	0.843572	0	0	0	0	0	0	0	0.938975	0	0	0
Subj32	Female	22	Scenario	Happiness	0.707432	4.2249e-05	0	0.0811652	0.166713	0	0.150224	0	0	0	0	0.579103	0.497148	0	0	0.455523	0	0	0	0	0	0.599256	0.819305	0	0	0	0
Subj33	Female	21	Scenario	Happiness	0	0.00613488	0	0.947614	0	0	0.0394828	0	0	0	0	0.766843	0.547831	0	0	0.859809	0	0	0	0	0	0	0	0.934407	0	0	0
Subj34	Female	23	Scenario	Happiness	0	0.0146748	0	0.729154	0.233383	0	0.135918	0	0	0	0	0.929126	0.560472	0	0.468632	0.771999	0	0	0	0	0	0	0	0.948308	0	0	0
Subj35	Female	20	Scenario	Happiness	0	0.00114462	0.0212289	0.152086	0	0.616357	0.217635	0	0	0	0	0	0.237635	0	0.513869	0.475491	0	0	0	0	0	0	0	0.932189	0.0852838	0	0
Subj36	Female	20	Scenario	Happiness	0	0	0.258324	0.704582	0	0	0.159806	0	0	0	0	0.795666	0.292068	0	0	0.860247	0	0	0	0	0	0	0	0.951884	0	0	0
Subj37	Female	20	Scenario	Happiness	0.0281236	0.039866	0.0289415	0.609661	0.00812667	0.0606001	0.236342	0.0562446	0.0421859	0.0396847	0.0158547	0.519692	0.292867	0.00681122	0.0751079	0.619964	0.0870656	0.000724317	0.0133182	0	0.0131666	0.0599125	0.0829552	0.486671	0.0142822	0.00566096	0.0443296
Subj38	Female	29	Scenario	Happiness	0	0.0177451	0	0.977842	0	0	0.011096	0	0	0	0	0.933502	0.56001	0	0	0.838505	0	0	0	0	0	0	0	0.901757	0	0	0
Subj39	Female	28	Scenario	Happiness	0	0	0	0.291279	0	0	0.71275	0	0	0	0	0.783982	0	0	0	0.862417	0	0	0	0	0	0	0	0.217118	0	0	0
Subj40	Female	21	Scenario	Happiness	0	0.003736	0	0.995802	0	0	0.00211137	0	0	0	0	0.919657	0.414524	0	0.391157	0.866597	0	0	0	0	0	0	0	0.955033	0	0	0
Subj41	Female	21	Scenario	Happiness	0	0.050902	0	0.94053	0	0	0.029804	0	0	0	0	0.883672	0.569055	0	0.260871	0.86553	0	0	0	0	0	0	0	0.953611	0	0	0
Subj42	Female	26	Scenario	Happiness	0	0.035971	0	0.976061	0	0	0.0285733	0	0	0	0	0.907628	0.556862	0	0	0.861091	0	0	0	0	0	0	0	0.810877	0	0	0
Subj43	Female	20	Scenario	Happiness	0	0.0112703	0	0.884697	0	0	0.057863	0	0	0.26327	0	0	0.267191	0	0	0.421603	0	0	0	0	0	0	0.0918138	0	0	0	0
Subj44	Female	20	Scenario	Happiness	0	0.00407767	0	0.892979	0	0.323853	0.0665291	0	0	0	0	0.923202	0.0277365	0	0	0.813557	0	0	0	0	0	0	0	0.0771308	0	0	0
Subj45	Male	21	Scenario	Happiness	0.30439	0	0	0.00454308	0	0	0.459137	0	0	0	0	0.530603	0.264447	0	0	0.495007	0	0	0	0	0	0	0	0	0	0	0
Subj46	Male	22	Scenario	Happiness	0	0.0814096	0	0.968991	0	0	0.325272	0	0	0	0	0.928269	0.131476	0	0	0.858687	0	0	0	0	0	0	0.809306	0	0	0	0
Subj47	Male	24	Scenario	Happiness	0	0.0115034	0.00123923	0.00857553	0.0850452	0	0.92391	0	0	0	0	0	0	0	0	0	0.55196	0.0202345	0	0	0	0	0	0	0	0	0
Subj48	Male	28	Scenario	Happiness	0	0.0409546	0	0.991688	0	0	0.00430893	0	0	0	0	0.734943	0.201624	0	0	0.862911	0	0	0	0	0	0	0	0.943399	0	0	0
Subj49	Male	21	Scenario	Happiness	0	0	0	0.512987	0	0	0.273377	0	0	0	0	0.582749	0.235632	0	0	0.384616	0	0	0	0	0	0	0	0.10389	0	0	0
Subj50	Male	20	Scenario	Happiness	0	0.00917267	0.000903438	0.0456073	0	0.000543397	0.965502	0	0	0	0	0	0.46973	0	0	0	0	0	0.113992	0	0	0.353184	0	0	0	0	0
Subj51	Male	24	Scenario	Happiness	0.0101762	0.000353216	0	0.639736	0	0	0.26746	0	0	0.797735	0	0.857706	0.018074	0	0	0.059399	0.852723	0	0	0	0	0	0.523922	0	0	0	0
Subj52	Male	22	Scenario	Happiness	0	0.00715395	0.00201003	0.350775	0	0	0.394355	0	0	0	0	0.00676436	0.0434049	0	0	0.72105	0	0	0	0	0	0	0	0	0	0	0
Subj53	Male	22	Scenario	Happiness	0.0566944	0	0.0104894	0.0475913	0	0	0.730732	0	0.451344	0	0	0	0	0	0	0.66855	0	0	0.0173096	0	0.0775608	0.136848	0	0	0	0	0
Subj54	Male	27	Scenario	Happiness	0	0.0360155	0	0.975971	0	0	0.0120517	0	0	0	0	0.928957	0.159958	0	0	0.861819	0	0	0	0	0	0	0	0.548585	0	0	0.852602
Subj55	Male	21	Scenario	Happiness	0.297461	0.00899073	0	0.433582	0	0	0.306843	0	0	0	0	0	0.472362	0	0	0	0.846137	0.0253975	0	0	0	0.491797	0	0	0	0	0
Subj56	Male	29	Scenario	Happiness	0	0.0122936	0	0.908803	0.00144358	0	0.457673	0	0	0	0	0.611937	0	0	0	0.619423	0	0	0	0	0	0	0	0	0	0	0
Subj57	Male	21	Scenario	Happiness	0	0	0.659855	0.0658589	0	0.277666	0.193577	0.260249	0	0.567593	0.0979279	0.0711978	0.0601082	0	0	0.785484	0	0	0	0	0	0	0	0.31048	0	0	0
Subj58	Male	22	Scenario	Happiness	0	0.0647432	0	0.967021	0	0.00322203	0.0164987	0	0	0	0	0.930774	0.556204	0	0	0.829369	0	0	0	0	0	0	0	0.954283	0	0	0
Subj59	Male	21	Scenario	Happiness	0	0.391419	0	0.907315	0	0	0.0493952	0	0	0	0	0.933201	0.15214	0	0	0.853511	0	0	0	0	0	0	0	0.955118	0	0	0
Subj60	Male	21	Scenario	Happiness	0	0	0.0258779	0.115221	0	0.898998	0.0506909	0.598066	0.55739	0.334238	0	0	0	0	0	0	0	0	0	0	0	0	0	0.511113	0	0.356641	0
Subj61	Male	22	Scenario	Happiness	0	0.00662427	0	0.583401	0	0	0.212119	0.874843	0.0177003	0	0	0	0.421895	0	0.101863	0.184061	0	0	0	0	0	0.596717	0	0	0	0	0
Subj62	Male	21	Scenario	Happiness	0.0823231	0.000308249	0	0.127538	0	0	0.437729	0	0	0	0	0.620606	0.37668	0	0	0	0	0	0.707747	0	0	0	0.336854	0	0	0	0
Subj63	Male	21	Scenario	Happiness	0.0105177	0	0.141895	0.0838167	0.0135158	0	0.552036	0.244188	0	0	0	0	0.295956	0	0	0.465251	0	0	0	0	0	0.804988	0	0	0	0	0
Subj64	Male	22	Scenario	Happiness	0.0176529	0	0.00223389	0.0278686	0	0.349163	0.692133	0	0	0	0	0	0.367152	0	0	0	0.580682	0	0	0	0	0	0	0.0215879	0	0	0
Subj65	Male	21	Scenario	Happiness	0	0	0.464435	0.135392	0	0.833269	0.0902597	0.952206	0.943185	0	0.900916	0	0	0	0	0	0.354498	0	0	0	0	0	0	0.95054	0.524651	0	0
Subj01	Female	22	Scenario	Sadness	0	0	0	0	0.890939	0	0.0571746	0.0521099	0	0.928453	0	0	0.233796	0	0	0	0	0	0	0	0	0.97898	0	0	0	0	0
Subj02	Female	20	Scenario	Sadness	0.0131293	0	0	0.000266254	0.400012	0	0.442288	0	0	0	0	0	0.39058	0	0	0	0	0.126083	0	0	0	0	0	0	0	0	0
Subj03	Female	22	Scenario	Sadness	0.107073	0.0159463	0	0.00959331	0.175625	0	0.474992	0	0	0	0	0	0	0	0	0	0	0.615558	0.911832	0	0	0	0	0	0	0	0
Subj04	Female	21	Scenario	Sadness	0.275415	0.0161213	0.0247305	0	0.965274	0	0.0254878	0	0	0.834439	0	0	0.483279	0	0	0	0	0	0	0	0	0	0.689401	0	0	0	0
Subj05	Female	20	Scenario	Sadness	0	0.00995886	0	0	0.874892	0	0.0823719	0	0	0	0	0	0.280495	0	0	0	0	0.574107	0.0309116	0	0	0	0	0	0	0	0
Subj06	Female	27	Scenario	Sadness	0.406173	0.00331305	0	0	0.0590431	0	0.53297	0	0	0	0	0	0.224381	0	0	0	0	0	0	0	0.138869	0	0.729826	0	0	0	0
Subj07	Female	20	Scenario	Sadness	0.0754245	0.0354397	0	0.042958	0.0132815	0	0.837776	0	0	0	0	0	0.440232	0	0	0.158951	0	0	0	0	0	0.975255	0	0	0	0	0
Subj08	Female	32	Scenario	Sadness	0	0	0	0	0.0648178	0.342598	0.417374	0	0	0	0	0	0.00835214	0	0	0	0	0	0	0	0	0	0	0	0	0	0
Subj09	Female	21	Scenario	Sadness	0.112715	0.0184166	0.000155272	0	0.612525	0	0.20168	0	0	0	0	0	0.573883	0	0	0	0	0	0	0	0.196368	0	0.552384	0	0	0	0
Subj10	Female	20	Scenario	Sadness	0.123171	0.847011	0.00520308	0	0.502141	0	0.0765428	0	0	0.341055	0	0	0.363616	0	0	0	0	0.368779	0	0	0	0.136864	0	0	0	0	0
Subj11	Female	20	Scenario	Sadness	0.00324782	0.0022542	0	0	0.858024	0	0.130822	0.778231	0	0	0	0	0.037766	0	0	0	0	0	0	0	0	0.665106	0	0	0	0	0
Subj12	Female	21	Scenario	Sadness	0.117724	0.0161333	0.00646163	0.0125325	0	0.0130712	0.786666	0	0	0	0	0	0	0	0	0	0	0	0.6113	0	0	0	0	0	0	0	0
Subj13	Female	21	Scenario	Sadness	0.355514	0.00053677	0	0	0.746306	0	0.242875	0.458272	0	0.488092	0	0	0.441579	0	0	0	0	0	0	0	0	0.190903	0	0	0	0	0
Subj14	Female	38	Scenario	Sadness	0.16883	0.00196779	0	0	0.613788	0	0.204057	0.155739	0	0.48506	0	0	0.151798	0	0	0	0.927526	0	0	0	0	0	0.170312	0	0	0	0
Subj15	Female	21	Scenario	Sadness	0.161392	0.00651986	0	0	0.132055	0	0.78181	0.463987	0	0	0	0	0.156955	0	0	0	0	0.136041	0.670948	0	0	0	0	0	0	0	0
Subj16	Female	21	Scenario	Sadness	0.0904821	0	0	0	0.277577	0	0.590987	0	0	0.881929	0	0	0.31279	0	0	0	0	0	0	0	0.145879	0.664935	0.76972	0	0	0	0
Subj17	Female	20	Scenario	Sadness	0.473164	0.0168116	0	0	0.429712	0	0.364963	0	0	0.316454	0	0	0.525068	0	0	0	0	0	0	0	0.0588062	0	0	0	0	0	0
Subj18	Female	27	Scenario	Sadness	0.0263522	0.00463009	0	0	0.0135508	0	0.978591	0	0	0	0	0.0812153	0.271392	0	0	0	0	0	0	0	0	0.872823	0	0	0	0	0
Subj19	Female	22	Scenario	Sadness	0.203436	0.0064719	0	4.5099e-05	0.729642	0	0.172918	0.0934133	0	0.238551	0	0	0.320669	0	0	0	0	0	0	0	0	0	0.716636	0	0	0	0
Subj20	Female	28	Scenario	Sadness	0.30577	0	0	0	0.926724	0	0.190364	0.171441	0	0	0	0	0.607699	0	0	0	0	0	0	0	0	0	0.869818	0	0	0	0
Subj21	Female	30	Scenario	Sadness	0.184841	0.00370045	0.00160938	0.0323622	0	0	0.777223	0.392713	0	0	0	0	0.124387	0	0	0	0	0	0	0	0	0	0	0.853197	0	0	0
Subj22	Female	29	Scenario	Sadness	0.180016	0.046188	0.00283984	0.0123659	0.352162	0.00893263	0.411851	0.125817	0.0275193	0.199648	0	0.0582992	0.296382	0	0	0.026874	0.0399245	0.0557784	0.0988341	0.0110385	0.0157528	0.131497	0.152005	0.0414355	0	0	0.0637148
Subj23	Female	21	Scenario	Sadness	0.16382	0.0270822	0	0	0.37964	0	0.359508	0	0	0.330332	0	0	0.492522	0	0	0	0	0	0	0	0	0	0	0	0	0	0
Subj24	Female	20	Scenario	Sadness	0	0.459871	0	1.7637e-05	0.636638	0	0.184021	0	0	0	0	0	0.416411	0	0	0	0	0	0	0	0	0	0.140838	0	0	0	0
Subj25	Female	21	Scenario	Sadness	0	0.0949062	0.00808422	0	0.915528	0	0.198824	0.610107	0.290575	0.289492	0	0	0	0	0	0	0	0	0.611376	0	0	0	0	0	0	0	0
Subj26	Female	23	Scenario	Sadness	0.0212032	0.00428752	0	0	0.630482	0	0.259982	0	0	0	0	0	0.191499	0	0	0	0	0	0	0	0	0	0.161593	0	0	0	0
Subj27	Female	25	Scenario	Sadness	0.132263	0.0256243	0	0.0048221	0.875414	0	0.0995598	0.612737	0.289802	0	0	0	0	0	0	0.29463	0	0	0.910629	0	0	0	0	0	0	0	0.290141
Subj28	Female	21	Scenario	Sadness	0.455177	0.0293682	0	0	0.24344	0	0.272486	0	0	0.904863	0	0	0.59649	0	0	0	0	0	0	0	0.083369	0	0	0	0	0	0.0525838
Subj29	Female	23	Scenario	Sadness	0.0128947	0	0	0.00612272	0.0568973	0.0929541	0.481719	0.779281	0	0.299397	0	0	0.588033	0	0	0	0	0.107339	0	0	0	0	0	0	0	0	0
Subj30	Female	23	Scenario	Sadness	0.24088	0.000411831	0	0.00174916	0	0	0.654661	0	0	0	0	0.106754	0.35431	0	0	0	0	0	0	0	0	0	0.149925	0	0	0	0
Subj31	Female	21	Scenario	Sadness	0.202688	0.0166045	0.0680735	0	0	0	0.448826	0	0	0	0	0	0.392715	0	0	0	0	0	0	0	0	0.0626982	0	0	0	0	0
Subj32	Female	22	Scenario	Sadness	0.590003	0.00711303	0	0.00022762	0.211356	0	0.214199	0	0	0	0	0	0.33986	0	0	0	0	0	0	0	0	0.892665	0.849316	0	0	0	0
Subj33	Female	21	Scenario	Sadness	0.911659	0.00456132	0	0	0.069126	0	0.0851347	0	0	0	0	0	0.456273	0	0	0	0	0	0	0	0.312967	0	0.375524	0	0	0	0
Subj34	Female	23	Scenario	Sadness	0.107792	0	0.0262342	0	0	0	0.638118	0.529864	0	0	0	0	0.406208	0	0	0	0	0	0	0	0	0	0	0.100034	0	0	0
Subj35	Female	20	Scenario	Sadness	0.188876	0.0241151	0.0128774	0.000801837	0	0	0.836473	0	0	0	0	0	0.267936	0	0	0	0	0	0	0	0	0	0	0	0	0	0
Subj36	Female	20	Scenario	Sadness	0.0401588	0.0301351	0.00657393	0	0.967401	0	0.0239975	0.479566	0	0.356612	0	0	0.305834	0	0	0	0	0	0	0	0	0	0.368648	0	0	0	0
Subj37	Female	20	Scenario	Sadness	0.121302	0.0124303	0.000451385	0	0.295845	0	0.575446	0.638806	0	0	0	0	0.566599	0	0	0	0	0.049126	0	0	0	0	0	0	0	0	0
Subj38	Female	29	Scenario	Sadness	0.236866	6.8626e-05	0	0	0.480042	0	0.436112	0	0.222313	0.765157	0	0	0	0	0	0	0	0	0	0	0	0.188433	0	0	0	0	0
Subj39	Female	28	Scenario	Sadness	0.0514668	0.0115087	0	0.0126387	0.0586194	0.0212639	0.592859	0	0	0	0	0	0	0	0	0.293156	0	0	0	0	0	0	0	0	0	0	0
Subj40	Female	21	Scenario	Sadness	0.0397315	6.5513e-05	0	0	0.174228	0	0.61607	0	0	0.79572	0	0	0.17731	0	0	0	0	0.167061	0	0	0	0	0	0	0	0	0
Subj41	Female	21	Scenario	Sadness	0.26873	0.0118295	0	0.000308944	0.479133	0	0.336236	0	0	0	0	0	0.244887	0	0	0	0	0.139626	0	0	0	0	0.015939	0	0	0	0
Subj42	Female	26	Scenario	Sadness	0.245544	0.00882857	0	0.00255575	0.011499	0	0.813628	0	0	0	0	0	0.458346	0	0	0	0	0	0	0	0	0	0	0	0	0	0
Subj43	Female	20	Scenario	Sadness	0.693783	0.00300027	0.00145922	0	0	0.00863304	0.153455	0.164979	0	0.720024	0	0	0.259733	0	0	0	0	0	0	0	0	0	0.261233	0	0	0	0
Subj44	Female	20	Scenario	Sadness	0	0	0	0	0.32399	0.0196042	0.443238	0.335427	0	0.364801	0	0	0.128907	0	0	0	0	0.166021	0	0	0	0	0	0	0	0	0
Subj45	Male	21	Scenario	Sadness	0.577817	0.0151105	0.000167164	2.6753e-05	0	0	0.215481	0	0	0	0	0.232313	0.441611	0	0	0	0	0	0	0	0	0	0	0	0	0	0
Subj46	Male	22	Scenario	Sadness	0.00449796	0.0366487	0	0.148594	0.0602782	0	0.461844	0	0	0	0	0.762274	0.253818	0	0	0.334469	0	0	0	0	0	0	0.664368	0	0	0	0.914976
Subj47	Male	24	Scenario	Sadness	0.00773587	0.0423034	3.2461e-05	0	0.356094	0	0.713587	0	0	0	0	0	0.360676	0	0	0	0	0.134004	0	0	0	0	0.361848	0	0	0	0
Subj48	Male	28	Scenario	Sadness	0.0299937	0.0439101	0	0.38711	0.651689	0	0.267505	0.613994	0.291316	0	0	0.290227	0	0	0	0.291181	0	0	0	0	0	0	0	0	0	0	0.910559
Subj49	Male	21	Scenario	Sadness	0.0680593	0	0	0.00767463	0	0.0233074	0.683858	0	0	0.622475	0	0.513637	0.104798	0	0	0	0	0	0	0	0	0	0	0	0	0	0
Subj50	Male	20	Scenario	Sadness	0	0.00582463	0	0	0.186157	0	0.867263	0	0	0	0	0	0	0	0	0	0	0	0.824013	0	0	0.337299	0	0	0	0	0
Subj51	Male	24	Scenario	Sadness	0.503262	0.00678608	0	0.00303565	0.534029	0	0.302603	0	0	0.816072	0	0	0.315872	0	0	0	0.130892	0	0	0	0.0404151	0	0.665871	0	0	0	0
Subj52	Male	22	Scenario	Sadness	0	0	0.00111138	0	0.0852989	0.0256542	0.819001	0	0	0	0	0	0.0543147	0	0	0	0	0	0	0	0	0	0	0	0	0	0
Subj53	Male	22	Scenario	Sadness	0.175451	0.083705	0	0.00647466	0.813359	0	0.208411	0	0	0	0	0	0.612806	0	0	0	0	0	0.609811	0	0	0	0	0	0	0	0
Subj54	Male	27	Scenario	Sadness	0.0284065	0.0260086	0.0100246	0.0354434	0.79437	0	0.182599	0	0.61219	0	0	0	0.289177	0	0	0.293801	0	0.608585	0	0	0	0	0	0	0	0	0.912216
Subj55	Male	21	Scenario	Sadness	0.590679	0.00221806	0	0	0.160522	0	0.365024	0	0	0	0	0	0.361531	0	0	0	0	0	0	0	0	0	0	0	0	0	0
Subj56	Male	29	Scenario	Sadness	0.129968	0.119149	0.0027266	0.0223501	0.0684242	0	0.729404	0	0	0.290673	0	0	0.288752	0	0	0	0	0	0	0	0	0	0	0	0	0	0
Subj57	Male	21	Scenario	Sadness	0.180016	0.046188	0.00283984	0.0123659	0.352162	0.00893263	0.411851	0.125817	0.0275193	0.199648	0	0.0582992	0.296382	0	0	0.026874	0.0399245	0.0557784	0.0988341	0.0110385	0.0157528	0.131497	0.152005	0.0414355	0	0	0.0637148
Subj58	Male	22	Scenario	Sadness	0.478128	0.0194768	0	0.0130766	0	0.00326975	0.285533	0	0	0	0	0	0.610854	0	0	0	0	0	0.615838	0	0	0.613878	0.911134	0	0	0	0
Subj59	Male	21	Scenario	Sadness	0.0235425	0.0233187	9.4515e-05	0	0	0.00346696	0.643139	0	0	0.78982	0	0.847895	0	0	0	0	0.946632	0	0	0.684388	0	0	0	0	0	0	0
Subj60	Male	21	Scenario	Sadness	0.148678	0.143744	0	0	0.95638	0	0.0236255	0.470003	0	0.518723	0	0.199912	0.531298	0	0	0	0	0.26593	0	0	0	0.598927	0	0	0	0	0
Subj61	Male	22	Scenario	Sadness	0.0681448	0.00277306	0	0.0158962	0.101148	0	0.450417	0	0	0	0	0	0.365553	0	0	0	0.470266	0	0	0	0	0	0	0.87905	0	0	0
Subj62	Male	21	Scenario	Sadness	0.185913	0.00346468	0	0	0.948157	0	0.0348487	0	0	0	0	0	0.420037	0	0	0	0	0	0.331055	0	0	0	0	0	0	0	0
Subj63	Male	21	Scenario	Sadness	0.180016	0.046188	0.00283984	0.0123659	0.352162	0.00893263	0.411851	0.125817	0.0275193	0.199648	0	0.0582992	0.296382	0	0	0.026874	0.0399245	0.0557784	0.0988341	0.0110385	0.0157528	0.131497	0.152005	0.0414355	0	0	0.0637148
Subj64	Male	22	Scenario	Sadness	0	0.511216	0	0	0	0	0.299789	0	0	0	0	0	0.471627	0	0	0	0	0	0	0	0	0	0	0.736717	0	0	0.86984
Subj65	Male	21	Scenario	Sadness	0.212021	0.000953823	0	0	0.0229185	0	0.886326	0	0	0	0	0.580325	0.30034	0	0	0	0	0	0	0	0	0.974028	0	0	0	0	0
Subj01	Female	22	Scenario	Surprise	0	0	0.0997553	0	0	0.972742	0.0136292	0.616328	0.617258	0	0.913375	0	0	0	0	0.29287	0	0	0	0	0	0	0	0.915489	0.91128	0.609747	0
Subj02	Female	20	Scenario	Surprise	0.95076	0.0313314	0	0	0	0	0.0246288	0.900412	0.0432691	0.362829	0.775359	0	0	0	0	0	0	0	0	0	0	0	0	0.911138	0.797357	0	0
Subj03	Female	22	Scenario	Surprise	0	0.000148747	0.504668	0	0	0.948945	0.0255277	0.612943	0.617454	0	0.913156	0	0	0	0	0	0	0	0	0	0	0	0	0.616325	0.625846	0	0
Subj04	Female	21	Scenario	Surprise	0	0.00688272	0.40652	0	0	0.638919	0.180703	0	0	0	0	0	0	0	0	0	0	0	0	0	0	0	0	0.909912	0.307384	0	0
Subj05	Female	20	Scenario	Surprise	0	0	0.207909	0.0003693	0	0.370931	0.334978	0.324065	0	0	0	0	0	0	0	0	0	0	0	0	0	0	0	0.953464	0.924342	0	0
Subj06	Female	27	Scenario	Surprise	0	0	0.266837	0	0	0.4452	0.287143	0.800614	0.0418485	0	0.0457316	0	0.0364543	0	0	0	0	0	0	0	0	0	0	0.882001	0	0	0
Subj07	Female	20	Scenario	Surprise	0	0.00592843	0.0124618	0.0222451	0	0.666063	0.286333	0	0	0	0	0	0.331507	0	0	0.00803356	0	0	0	0	0	0	0	0.952117	0.583554	0	0
Subj08	Female	32	Scenario	Surprise	0	0	0.0542782	0.00307885	0	0.716366	0.148466	0	0	0	0	0	0.0610808	0	0	0	0	0	0	0	0	0	0	0.921639	0.862711	0	0
Subj09	Female	21	Scenario	Surprise	0	0	0.200335	0.00648616	0	0.849355	0.0761017	0.0828176	0.93996	0	0.796932	0	0	0	0	0	0	0	0	0	0	0	0	0.686196	0	0	0
Subj10	Female	20	Scenario	Surprise	0	0.160114	0.202499	0	0	0	0.633564	0	0	0	0	0	0.327094	0	0	0	0	0	0	0	0	0	0	0.921142	0	0	0
Subj11	Female	20	Scenario	Surprise	0	0	0.00749825	0.00272793	0	0.774398	0.138643	0	0	0	0	0	0	0	0	0	0	0	0	0	0	0	0	0.798315	0.508346	0	0
Subj12	Female	21	Scenario	Surprise	0.132715	0.0131027	0.013432	0.0134792	0	0.13041	0.511299	0	0.289717	0	0.609263	0	0	0	0	0.291132	0	0	0.612447	0	0	0	0	0	0	0	0
Subj13	Female	21	Scenario	Surprise	0	0.000452066	0.0144555	0.00433153	0	0.62451	0.582669	0.610536	0	0	0	0	0	0	0	0	0	0	0	0	0	0	0	0.615851	0.623614	0	0
Subj14	Female	38	Scenario	Surprise	0	0	0	0	0	0.884849	0.0575828	0.677917	0	0.0278645	0.739141	0	0	0	0	0	0	0	0	0	0	0	0	0.753336	0.891937	0	0
Subj15	Female	21	Scenario	Surprise	0	0	0	0.000376667	0	0.43249	0.603814	0.74368	0.866655	0	0.609986	0	0	0	0	0	0	0	0	0	0	0	0	0.922551	0.881344	0	0
Subj16	Female	21	Scenario	Surprise	0	0	0.18415	0	0.00484139	0.0466422	0.796448	0	0	0.328028	0	0	0.351121	0	0	0	0	0	0	0	0	0	0	0.0303518	0	0	0
Subj17	Female	20	Scenario	Surprise	0	0	0.358114	0.35623	0	0.000809222	0.512493	0	0	0	0.625105	0	0.100657	0	0	0.240069	0	0	0	0	0	0	0	0.888902	0	0	0
Subj18	Female	27	Scenario	Surprise	0	0.00445291	0.000539096	0.00450488	0	0.754138	0.258585	0.612362	0.291186	0	0	0	0	0	0	0	0	0	0	0	0	0	0	0.616317	0.620614	0	0
Subj19	Female	22	Scenario	Surprise	0.0269832	0.000888519	0.446092	0.0002109	0	0.0124049	0.640452	0.937927	0.0807846	0	0.00496234	0	0.105085	0	0	0	0	0	0	0	0	0	0	0.425994	0	0	0
Subj20	Female	28	Scenario	Surprise	0	0	0.0328508	0	0	0.589502	0.303842	0.613161	0.614649	0	0	0	0	0	0	0.292531	0	0	0	0	0	0	0	0.61631	0.616373	0	0.289399
Subj21	Female	30	Scenario	Surprise	0	0.000217341	0.0271828	0.00928845	0	0.904601	0.0893986	0	0.029535	0	0	0	0	0	0	0	0	0	0	0	0	0	0	0.84773	0.85944	0	0
Subj22	Female	29	Scenario	Surprise	0	0	0.227168	0.0167413	0	0.106103	0.521598	0.343706	0	0.333793	0.813653	0	0.0501576	0	0	0.678597	0	0	0	0	0	0	0.240196	0	0	0	0
Subj23	Female	21	Scenario	Surprise	0	0.00282876	0.0132382	0	0	0.00515845	0.923747	0.246506	0	0	0	0	0.238587	0	0	0	0	0	0	0	0	0	0	0.875541	0	0	0
Subj24	Female	20	Scenario	Surprise	0	0.000553691	0.316471	0	0.19328	0.00369144	0.380256	0	0	0	0.0316319	0	0.0421189	0	0	0	0	0	0	0	0	0	0.119901	0	0	0	0
Subj25	Female	21	Scenario	Surprise	0	0	0.251213	0	0	0.971528	0.0142527	0.616459	0.912693	0	0.91408	0	0	0	0	0	0	0	0	0	0	0	0	0.61626	0.629174	0	0
Subj26	Female	23	Scenario	Surprise	0.000390103	0	0.577665	0.000967472	0	0.0197303	0.360943	0.432808	0.0151658	0	0	0	0	0	0	0	0	0	0	0	0	0	0.210051	0	0	0	0
Subj27	Female	25	Scenario	Surprise	0.0285992	0.00889396	0.0319675	0.0120801	0.449486	0	0.340269	0.611456	0.61129	0	0	0	0	0	0	0.29303	0	0	0.611505	0	0	0	0	0	0	0	0
Subj28	Female	21	Scenario	Surprise	0	0	0.00458669	0.0119037	0	0.862938	0.0826411	0	0	0	0	0	0.015847	0	0	0	0	0	0	0	0	0	0	0.956651	0.870307	0	0
Subj29	Female	23	Scenario	Surprise	0	0	0	0.012289	0	0.976949	0.0227859	0.0727071	0.665245	0.0368437	0	0	0.176746	0	0	0	0	0	0	0	0	0	0	0.952754	0.822668	0	0
Subj30	Female	23	Scenario	Surprise	0	0.00064066	0	0.000170928	0	0.957243	0.0225519	0	0.12914	0	0	0	0	0	0	0	0	0	0	0	0	0	0	0.947937	0.867477	0	0
Subj31	Female	21	Scenario	Surprise	0	0	0.195143	0.00813218	0	0.245806	0.413533	0	0	0	0	0	0	0	0	0	0	0	0	0	0	0	0	0.820266	0	0	0
Subj32	Female	22	Scenario	Surprise	0	0	0	0	0	0.406166	0.324482	0	0.351185	0	0	0	0.0850206	0	0	0	0	0	0	0	0	0	0	0.822929	0.464125	0	0
Subj33	Female	21	Scenario	Surprise	0	0.00262147	0.0350565	0.00370465	0	0.220609	0.850541	0	0	0	0.292235	0	0.0961708	0	0	0	0	0	0	0	0	0	0	0	0	0	0
Subj34	Female	23	Scenario	Surprise	0	0	0	0	0	0.905941	0.0472489	0.613363	0.615986	0	0.610389	0	0	0	0	0	0	0	0	0	0	0	0	0.615989	0.912477	0	0
Subj35	Female	20	Scenario	Surprise	0	0	0.0436749	0.0115373	0	0.89902	0.0716216	0	0.296011	0.273419	0	0	0.151967	0	0	0	0	0	0	0	0	0	0	0.948749	0.334906	0	0
Subj36	Female	20	Scenario	Surprise	0	0	0	0	0	0.92735	0.0367133	0.616459	0.615969	0	0.613399	0	0	0	0	0	0	0	0	0	0	0	0	0.615688	0.912462	0	0
Subj37	Female	20	Scenario	Surprise	0	0	0.0627787	0	0	0.318085	0.774623	0.919938	0.0472536	0	0	0	0	0	0	0	0	0	0	0	0	0	0	0.893923	0.888947	0	0
Subj38	Female	29	Scenario	Surprise	0	0.000874129	0.0575959	0.0121087	0	0.964139	0.0228922	0.916567	0.689784	0	0.726426	0	0	0	0	0	0	0	0	0	0	0	0	0.637644	0.92442	0	0
Subj39	Female	28	Scenario	Surprise	0	0	0	0	0	0.9848	0.00760925	0.915511	0.380941	0	0.840199	0	0	0	0	0	0	0	0	0	0	0	0	0.928772	0	0	0
Subj40	Female	21	Scenario	Surprise	0	0	0.29053	0	0	0.642972	0.179162	0.61447	0.612251	0	0.917506	0	0	0	0	0	0	0	0	0	0	0	0	0.616327	0.619071	0	0
Subj41	Female	21	Scenario	Surprise	0	0	0.147566	0.0029745	0	0.159229	0.458655	0	0.851086	0	0.220319	0	0	0	0	0	0	0	0	0	0	0	0	0.597606	0	0	0
Subj42	Female	26	Scenario	Surprise	0	0.00242011	0.000217637	0.396398	0.000543202	0.274506	0.45767	0	0	0	0	0	0	0	0	0.619977	0	0	0	0	0	0	0	0.615838	0.2919	0	0
Subj43	Female	20	Scenario	Surprise	0.018946	0.00947128	0.160942	0.0158885	0.0188189	0.523014	0.306703	0.395258	0.309365	0.0304611	0.305036	0.0137222	0.0466991	0	0	0.0612391	0.014521	0.0108707	0.0416127	0.0203386	0.0190747	0	0.0164373	0.600363	0.37308	0.0236453	0.0135786
Subj44	Female	20	Scenario	Surprise	0	0	0.00942951	0	0	0.976367	0.0186025	0	0	0	0.138161	0	0	0	0	0	0	0	0	0	0	0	0	0.930662	0	0	0
Subj45	Male	21	Scenario	Surprise	0	0.00054791	0.0238989	0	0	0.19922	0.544775	0	0	0	0	0	0.0389361	0	0	0	0	0	0	0	0	0	0	0	0	0	0
Subj46	Male	22	Scenario	Surprise	0	0	0.700862	0	0	0.415646	0.163853	0.914104	0.184537	0	0.490716	0	0	0	0	0	0	0	0	0	0	0	0.378803	0	0	0	0
Subj47	Male	24	Scenario	Surprise	0	0	0.0265699	0.0112095	0	0.129764	0.902129	0	0.35874	0	0	0	0	0	0	0	0	0.374694	0	0	0	0	0	0	0	0	0
Subj48	Male	28	Scenario	Surprise	0.000121121	0.010632	0.451766	0.0294827	0	0.830309	0.0848454	0.917718	0.915962	0	0.612449	0	0	0	0	0.617485	0	0	0	0	0.611556	0	0	0.917831	0.29322	0	0.290367
Subj49	Male	21	Scenario	Surprise	0	0.2941	0	0.00193904	0	0.639523	0.180239	0	0.290559	0	0	0.878221	0.158469	0	0	0	0	0	0	0	0	0	0	0.881592	0	0.90355	0
Subj50	Male	20	Scenario	Surprise	0	0	0.610871	0.0313988	0	0.537307	0.379389	0.92879	0.933927	0	0.900238	0	0	0	0	0	0	0	0	0	0	0	0	0	0	0	0
Subj51	Male	24	Scenario	Surprise	0	0	0.239535	0	0	0.520406	0.40815	0	0.290984	0.301253	0	0	0	0	0	0	0	0	0	0	0	0	0	0	0	0	0
Subj52	Male	22	Scenario	Surprise	0	0.000480944	0.0402379	8.0466e-05	0	0.854087	0.189118	0.847322	0	0.148803	0	0	0	0	0	0	0	0	0	0	0	0	0	0.935687	0.599288	0	0
Subj53	Male	22	Scenario	Surprise	0	0	0.217701	0.0144805	0	0.791095	0.106741	0.615947	0.618194	0	0.6159	0	0	0	0	0	0	0	0	0	0	0	0	0.616154	0.618155	0	0
Subj54	Male	27	Scenario	Surprise	0	0.00125108	0.30234	0.00201005	0	0.157902	0.432067	0.615462	0.916462	0	0.613938	0	0	0	0	0.293737	0	0	0.610357	0	0.609227	0	0	0.611075	0.289897	0	0.289266
Subj55	Male	21	Scenario	Surprise	0	0.00208663	0.0535224	0	0	0.0644664	0.917709	0	0	0	0	0	0.0587822	0	0	0	0	0.0393993	0	0	0	0	0.103037	0	0	0	0
Subj56	Male	29	Scenario	Surprise	0	0	0.560528	0	0.000534395	0.892359	0.0538242	0.95548	0.926533	0	0.787456	0	0	0	0	0	0	0	0	0	0	0	0	0.951374	0.884766	0	0
Subj57	Male	21	Scenario	Surprise	0	0	0.157045	0.000705619	0	0.67122	0.172944	0.612499	0.614387	0	0.914746	0	0	0	0	0.29184	0	0	0	0	0	0	0	0.615487	0.910976	0	0
Subj58	Male	22	Scenario	Surprise	0.000231754	0	0.462524	0.000233017	0	0.767689	0.11661	0.614323	0.614878	0	0.911738	0	0	0	0	0	0	0	0	0	0	0	0	0.616071	0.621877	0	0
Subj59	Male	21	Scenario	Surprise	0.0432734	0	0.0303124	0	0.0250044	0.153147	0.627854	0	0	0	0	0	0	0	0	0	0	0	0	0.911402	0	0	0	0.290772	0.290117	0	0
Subj60	Male	21	Scenario	Surprise	0	0	0	0.00245287	0	0.846569	0.077165	0.686975	0	0.136678	0	0	0.0946982	0	0	0	0	0	0	0.181866	0	0	0	0.949295	0	0	0
Subj61	Male	22	Scenario	Surprise	0	0.0519393	0	0	0.529711	0	0.2594	0.937708	0.080565	0	0	0	0.14628	0	0	0	0.929342	0	0	0.208402	0	0	0	0.805542	0	0	0
Subj62	Male	21	Scenario	Surprise	0	0.000389726	0.0125837	0	0	0.0365184	0.854698	0	0	0	0	0	0.0349113	0	0	0	0	0.281632	0.828906	0	0	0	0	0	0	0	0
Subj63	Male	21	Scenario	Surprise	0	0	0.753743	0.00164449	0	0.696228	0.136613	0.616305	0.911242	0	0.61107	0	0	0	0	0	0	0	0	0	0	0	0	0.615531	0.615455	0	0
Subj64	Male	22	Scenario	Surprise	0.0294683	0	0	0	0	0.78284	0.124767	0.665497	0	0	0	0	0.28705	0	0	0	0	0	0	0	0	0	0	0.744251	0.201303	0	0
Subj65	Male	21	Scenario	Surprise	0	0.0023834	0.352387	0.00888765	0.00100667	0.894992	0.0573805	0.915646	0.916071	0	0.913033	0	0	0	0	0	0	0	0	0	0	0	0	0.293925	0	0	0
Subj01	Female	22	Photograph	Anger	0.723887	0	0	0.0952921	0.00882512	0	0.138065	0	0	0.927846	0	0.0443758	0.394827	0	0	0.758662	0	0	0	0	0	0	0	0.867187	0	0	0
Subj02	Female	20	Photograph	Anger	0.0818542	0	0	0	0.987487	0	0.0169135	0.894958	0.0378149	0	0	0	0.454952	0	0	0	0	0	0.634263	0	0.643223	0.985714	0	0	0	0	0
Subj03	Female	22	Photograph	Anger	0.4812	0.00348582	0	0.00287932	0.0967685	0	0.541634	0	0.440508	0.642519	0	0	0.22246	0	0	0	0	0	0.928206	0	0	0	0.393428	0	0	0	0
Subj04	Female	21	Photograph	Anger	0.95657	0.0237248	0	0	0.161195	0	0.0235942	0	0	0.836283	0	0.129227	0.477993	0	0	0	0	0	0	0	0	0.947288	0.769166	0	0	0	0
Subj05	Female	20	Photograph	Anger	0.851224	0.0749058	0	0	0.809492	0	0.0743886	0	0	0.617404	0.612003	0	0.62018	0	0	0	0	0	0.614929	0	0	0.610534	0.610282	0	0	0	0
Subj06	Female	27	Photograph	Anger	0.656851	0.00966537	0	0	0.518512	0	0.178917	0	0	0.00218528	0	0	0.167026	0	0	0	0	0	0.432039	0	0	0	0.889283	0	0	0	0
Subj07	Female	20	Photograph	Anger	0.782267	0	0	0.103719	0.0689011	0	0.14766	0	0	0	0	0.00850218	0.480042	0	0	0	0.713343	0	0	0	0.135274	0.983605	0.687923	0	0	0	0
Subj08	Female	32	Photograph	Anger	0.683409	0	0	0	0	0	0.160823	0.284409	0	0.73618	0	0	0.251954	0	0	0	0.890956	0	0.300521	0	0	0.938943	0	0	0	0	0
Subj09	Female	21	Photograph	Anger	0.975232	0	0.000679821	0.00946853	0	0	0.0165506	0	0	0.0522566	0	0	0.653684	0	0	0.490283	0	0	0.12417	0	0	0	0.487675	0	0	0	0
Subj10	Female	20	Photograph	Anger	0.0240211	0.648342	0.00131046	0	0.370802	0	0.175862	0.0923721	0	0.498737	0	0	0.524819	0	0	0	0.0593	0	0.0436452	0	0.113321	0	0	0	0	0	0
Subj11	Female	20	Photograph	Anger	0.701707	0.468987	0	0	0	0	0.14957	0	0	0	0	0	0.315711	0	0	0	0	0	0	0	0	0	0.208539	0	0	0	0.125621
Subj12	Female	21	Photograph	Anger	0.542428	0.0267074	0.00156461	0.00671632	0	0	0.236938	0	0	0.291826	0	0	0.613116	0	0	0	0	0	0.911345	0	0	0	0.609901	0.611639	0	0	0
Subj13	Female	21	Photograph	Anger	0.802214	0.000980136	0	0	0.886754	0	0.0794003	0.31897	0	0.777473	0	0.290347	0.588908	0	0	0	0	0	0.287248	0	0	0.607429	0.59275	0	0	0	0
Subj14	Female	38	Photograph	Anger	0.900078	0	0	0	0.0961103	0	0.0800721	0	0	0.894437	0	0	0.350139	0	0	0	0.941709	0	0.639479	0	0.342299	0	0.182093	0	0	0	0
Subj15	Female	21	Photograph	Anger	0.787874	0.00552002	0	0.0767781	0	0	0.213822	0	0	0.614529	0	0	0.615626	0	0	0.292802	0	0	0.618181	0	0	0	0.910231	0	0	0	0
Subj16	Female	21	Photograph	Anger	0.82187	0.000663643	0	0	0.332853	0	0.104061	0	0	0.914007	0	0	0.314854	0	0	0	0.771268	0	0.362889	0	0.225304	0.821645	0	0	0	0	0
Subj17	Female	20	Photograph	Anger	0.922364	0.000985649	0.00554871	0	0.525984	0	0.0489852	0	0	0.720906	0	0	0.576415	0	0	0	0.947363	0.152944	0.91893	0	0.423155	0.724101	0	0	0	0	0
Subj18	Female	27	Photograph	Anger	0.779809	0.0144613	0	0.000822429	0.0178698	0	0.203796	0	0	0.616058	0.609853	0	0.614105	0	0	0.613053	0	0	0	0	0	0.612263	0.611649	0	0	0	0
Subj19	Female	22	Photograph	Anger	0.336698	0.0103103	0	0	0.811212	0	0.15225	0	0	0	0	0	0.396379	0	0	0	0	0	0.882437	0	0	0	0.173509	0	0	0	0
Subj20	Female	28	Photograph	Anger	0.498685	0.00476101	0.000432479	0.0111751	0.897983	0.000242586	0.0659742	0	0	0.901786	0	0.128858	0.714196	0	0	0	0.686819	0	0	0	0	0	0.79892	0	0	0	0
Subj21	Female	30	Photograph	Anger	0.682774	0.034843	0	0.101737	0.0606158	0	0.159216	0	0	0.849403	0	0.864792	0.521819	0	0	0	0	0	0	0	0	0.770384	0.604599	0	0	0	0
Subj22	Female	29	Photograph	Anger	0.678352	0.000721859	0	0	0.067381	0	0.220036	0	0	0.121125	0	0	0.411066	0	0	0.0936188	0	0	0	0	0	0.155918	0	0	0	0	0
Subj23	Female	21	Photograph	Anger	0.223311	0.0679453	0	0	0.782967	0	0.114693	0.293403	0	0.761068	0	0	0.647272	0	0	0.108886	0	0	0	0	0	0.162874	0	0	0	0	0.178145
Subj24	Female	20	Photograph	Anger	0.416156	0.839932	0	0	0.170002	0	0.0800607	0	0	0.917271	0	0.0535072	0.592871	0	0	0	0	0.125439	0	0	0	0	0	0	0	0	0
Subj25	Female	21	Photograph	Anger	0.806214	0	0	0	0.67409	0	0.13461	0	0	0.712285	0	0.0322923	0.342133	0	0	0	0.383223	0	0.662101	0	0	0	0.414754	0	0	0	0
Subj26	Female	23	Photograph	Anger	0.21006	0.0712948	0	0	0.92019	0	0.0411914	0	0	0.901787	0	0	0.429197	0	0	0	0	0	0	0	0	0.95406	0.763951	0	0	0	0
Subj27	Female	25	Photograph	Anger	0.444885	0.00273815	0	0.00704053	0.801905	0	0.124729	0	0	0	0	0	0	0	0	0.294684	0	0	0.912558	0	0	0	0.612403	0	0	0	0
Subj28	Female	21	Photograph	Anger	0.975673	0	0	0.00378531	0.0879696	0	0.0171497	0	0	0.913392	0	0	0.637757	0	0	0.227561	0	0	0	0	0	0	0.198934	0	0	0	0.867769
Subj29	Female	23	Photograph	Anger	0.00211324	0	0	0.0106119	0.601246	0.00392901	0.278499	0.210973	0	0.42723	0	0.51403	0.62063	0	0	0	0.784056	0	0	0	0	0.928721	0.710032	0	0	0	0
Subj30	Female	23	Photograph	Anger	0.982554	0	0	0.0334828	0	0	0.00937681	0	0	0.928803	0	0.908073	0.624966	0	0	0.831736	0	0	0	0	0	0	0	0	0	0	0
Subj31	Female	21	Photograph	Anger	0.729781	0.00506098	0	0.00642804	0	0	0.146179	0.0863392	0	0.153201	0	0.810284	0.542276	0	0	0	0.646472	0	0	0	0	0	0.774348	0	0	0	0
Subj32	Female	22	Photograph	Anger	0.737453	0	0	0.00886299	0.419849	0	0.135957	0	0	0	0	0.349096	0.336097	0	0	0	0	0	0	0	0	0.963295	0.763368	0	0	0	0
Subj33	Female	21	Photograph	Anger	0.258327	0.000744929	0.0266392	0	0	0	0.704031	0	0	0.705784	0	0	0.326678	0	0	0	0	0	0	0	0.432513	0.927518	0.652584	0	0	0	0
Subj34	Female	23	Photograph	Anger	0.870574	0.0465317	0	0	0.595945	0	0.0647548	0	0	0.614178	0.609248	0	0.619498	0	0	0	0.609539	0	0.612875	0	0	0.60944	0.912799	0	0	0	0
Subj35	Female	20	Photograph	Anger	0.909739	0.145745	0	0	0	0	0.0451311	0	0	0.617873	0.610488	0	0.613646	0	0	0	0.609088	0	0.911754	0	0	0.611597	0.91285	0	0	0	0
Subj36	Female	20	Photograph	Anger	0.595132	0.0611793	0.00376771	0.0386273	0.309078	0.000513131	0.152791	0.0836616	0.0198085	0.572061	0.0610388	0.128919	0.448029	0	0.000440259	0.0965144	0.180117	0.0154548	0.295249	0	0.0406639	0.363141	0.390183	0.0386835	0	0	0.0625225
Subj37	Female	20	Photograph	Anger	0.688931	0.0110401	0	0	0.908163	0	0.0556201	0.8817	0.0245575	0.258856	0	0	0.658968	0	0	0	0	0	0	0	0	0.659899	0	0	0	0	0
Subj38	Female	29	Photograph	Anger	0.834816	0.00199894	0	0	0.655212	0	0.0848239	0	0	0.91303	0	0	0.61303	0	0	0	0.772328	0	0	0	0	0.77179	0.693548	0	0	0	0.518552
Subj39	Female	28	Photograph	Anger	0.595132	0.0611793	0.00376771	0.0386273	0.309078	0.000513131	0.152791	0.0836616	0.0198085	0.572061	0.0610388	0.128919	0.448029	0	0.000440259	0.0965144	0.180117	0.0154548	0.295249	0	0.0406639	0.363141	0.390183	0.0386835	0	0	0.0625225
Subj40	Female	21	Photograph	Anger	0.684374	0.00760035	0	0.0071882	0.323575	0	0.159931	0	0	0.877348	0	0	0.516461	0	0	0	0	0	0	0	0	0.976199	0.933402	0	0	0	0
Subj41	Female	21	Photograph	Anger	0.938119	0	0	0.0283305	0	0	0.0376781	0	0	0.921488	0	0.0611936	0.574783	0	0	0.775479	0	0	0	0	0	0	0.582419	0	0	0	0
Subj42	Female	26	Photograph	Anger	0.963538	0	0	0	0.0653408	0	0.0587777	0	0	0	0	0	0.401228	0	0	0	0	0	0	0	0	0.973939	0	0	0	0	0
Subj43	Female	20	Photograph	Anger	0	0	0.00816002	0	0	0.0232008	0.714565	0	0	0.896929	0	0.778379	0.641647	0	0	0	0	0	0	0	0	0.194502	0	0	0	0	0
Subj44	Female	20	Photograph	Anger	0.917513	0.0139979	0	0	0.188149	0	0.0448098	0.168495	0	0.295145	0	0	0.392284	0	0	0	0	0	0	0	0	0	0	0	0	0	0
Subj45	Male	21	Photograph	Anger	0.940987	0	0	0.00109636	0	0	0.0392496	0	0	0.0993044	0	0	0.503116	0	0	0	0	0	0.283454	0	0	0.688121	0.64283	0	0	0	0
Subj46	Male	22	Photograph	Anger	0.220516	0	0	0	0.426262	0	0.318286	0.609998	0.612227	0.616137	0	0	0.289552	0	0	0	0	0	0.611955	0	0	0	0.610569	0	0	0	0.289386
Subj47	Male	24	Photograph	Anger	0.275882	0.136118	0.0023834	0	0.828925	0	0.0902747	0	0	0.887043	0	0	0.433718	0	0	0	0	0.307617	0.91757	0	0.124744	0	0.566506	0	0	0	0
Subj48	Male	28	Photograph	Anger	0.101461	0	0	0.00441439	0.714023	0	0.161757	0.930544	0.0734013	0	0	0	0	0	0	0	0	0	0	0	0	0.784245	0.658531	0	0	0	0
Subj49	Male	21	Photograph	Anger	0.595132	0.0611793	0.00376771	0.0386273	0.309078	0.000513131	0.152791	0.0836616	0.0198085	0.572061	0.0610388	0.128919	0.448029	0	0.000440259	0.0965144	0.180117	0.0154548	0.295249	0	0.0406639	0.363141	0.390183	0.0386835	0	0	0.0625225
Subj50	Male	20	Photograph	Anger	0.115063	0	0	0.852552	0.0171943	0	0.0737273	0	0	0.929999	0	0.0798613	0.309584	0	0	0.794147	0	0	0	0	0	0	0	0.0569853	0	0	0
Subj51	Male	24	Photograph	Anger	0.619375	0.000547286	0.00915504	0	0.280116	0	0.247926	0	0	0.92808	0	0	0.342171	0	0	0	0	0	0	0	0	0	0.14184	0	0	0	0
Subj52	Male	22	Photograph	Anger	0.403857	0.0143073	0	0	0.51621	0	0.256211	0	0	0.923345	0	0	0	0	0	0	0	0	0.769098	0	0	0	0.305703	0	0	0	0
Subj53	Male	22	Photograph	Anger	0.0976737	0	0	0.731213	0	0	0.134405	0	0	0.501608	0	0.887766	0.212506	0	0	0.509953	0	0	0	0	0	0	0	0.785195	0	0	0
Subj54	Male	27	Photograph	Anger	0.491956	0.0312954	0	0.0385055	0.0851714	0	0.255604	0	0	0.889337	0	0.815742	0.420403	0	0	0	0	0	0.746546	0	0	0.698563	0.775879	0	0	0	0.902553
Subj55	Male	21	Photograph	Anger	0.964276	0.00344139	0	0.0885064	0	0	0.0249261	0	0	0.875962	0	0.694644	0.453521	0	0	0	0.587615	0	0	0	0	0.420675	0	0	0	0	0
Subj56	Male	29	Photograph	Anger	0.99999	0.0309914	0	0.00173086	0	0	0.0398257	0	0	0.912517	0.609003	0	0.613474	0	0	0	0	0	0.61863	0	0	0.612453	0.914027	0	0	0	0
Subj57	Male	21	Photograph	Anger	0.595132	0.0611793	0.00376771	0.0386273	0.309078	0.000513131	0.152791	0.0836616	0.0198085	0.572061	0.0610388	0.128919	0.448029	0	0.000440259	0.0965144	0.180117	0.0154548	0.295249	0	0.0406639	0.363141	0.390183	0.0386835	0	0	0.0625225
Subj58	Male	22	Photograph	Anger	0.0863271	0	0.0527165	0	0	0.0034154	0.456999	0.247537	0	0.243654	0	0	0.20154	0	0	0	0	0	0.720115	0	0	0	0	0	0	0	0
Subj59	Male	21	Photograph	Anger	0.0690145	0.630253	0	0	0	0	0.187322	0	0	0.917994	0	0	0.389858	0	0.0264155	0	0	0	0	0	0	0	0	0	0	0	0.869324
Subj60	Male	21	Photograph	Anger	0.863013	0.0122951	0	0	0.557604	0	0.0746387	0	0	0.928838	0	0	0.606491	0	0	0	0	0.254921	0.744497	0	0	0	0.727564	0	0	0	0
Subj61	Male	22	Photograph	Anger	0.595132	0.0611793	0.00376771	0.0386273	0.309078	0.000513131	0.152791	0.0836616	0.0198085	0.572061	0.0610388	0.128919	0.448029	0	0.000440259	0.0965144	0.180117	0.0154548	0.295249	0	0.0406639	0.363141	0.390183	0.0386835	0	0	0.0625225
Subj62	Male	21	Photograph	Anger	0.835326	0	0	0.0820871	0	0	0.0827523	0	0	0	0	0	0.287072	0	0	0	0.677139	0	0	0	0	0.0313897	0	0	0	0	0
Subj63	Male	21	Photograph	Anger	0.343359	0.0129802	0.117472	0.00321325	0.409354	0	0.298557	0	0	0.927126	0	0	0.383947	0	0	0	0.726807	0	0	0	0	0.150969	0	0	0	0	0
Subj64	Male	22	Photograph	Anger	0.154111	0.246407	0	0	0.78439	0	0.108267	0	0	0	0	0.28419	0.411788	0	0	0	0	0.0863699	0.890667	0	0	0.900766	0	0	0	0	0
Subj65	Male	21	Photograph	Anger	0.86022	0.00842989	0	0	0.012096	0	0.0756066	0	0	0.912073	0.611731	0	0.611316	0	0	0	0	0	0.614839	0	0	0.609644	0.61221	0	0	0	0
Subj01	Female	22	Photograph	Disgust	0.0992755	0.823325	0	0.00919211	0.0162936	0	0.08835	0	0	0.489698	0	0.794628	0.356302	0.0317788	0	0	0	0	0	0	0	0	0	0	0	0	0.279492
Subj02	Female	20	Photograph	Disgust	0.436167	0.547084	0	0.00359894	0.0129065	0	0.226478	0	0	0	0	0.529732	0.626792	0	0	0	0	0	0.601645	0.530937	0	0	0	0	0	0	0.762987
Subj03	Female	22	Photograph	Disgust	0.0734634	0.949637	0	0.0048324	0	0	0.0257306	0	0	0.627661	0	0.204146	0.465729	0.488975	0.31602	0	0.623259	0.292148	0	0	0	0	0	0	0	0	0
Subj04	Female	21	Photograph	Disgust	0.365232	0.830503	0	0	0	0	0.084751	0	0	0.889172	0	0	0.610319	0	0	0	0	0	0.0249468	0	0	0	0	0	0	0	0
Subj05	Female	20	Photograph	Disgust	0.999988	0.441126	0	0	0.956233	0	5.979e-06	0	0	0.617135	0.608628	0	0.620545	0	0	0.612225	0	0	0.910472	0	0	0.288856	0.608865	0	0	0	0
Subj06	Female	27	Photograph	Disgust	0	0.820514	0	0.00285504	0	0	0.0897822	0	0	0.0166985	0	0	0.293816	0	0.280376	0	0	0	0	0	0.527041	0	0.212274	0	0	0	0
Subj07	Female	20	Photograph	Disgust	0	0.883478	0	0.0419317	0.0946022	0	0.0585977	0	0	0.150864	0	0.749238	0.703403	0.582198	0	0	0	0	0.962855	0	0	0.481144	0	0	0	0	0.569393
Subj08	Female	32	Photograph	Disgust	0.744867	0.00119297	0	0	0	0	0.135152	0	0	0.510816	0	0.598356	0.209171	0	0	0	0	0	0.469844	0	0	0	0	0	0	0	0
Subj09	Female	21	Photograph	Disgust	0.668176	0.599939	0.00527738	0	0	0	0.166128	0	0	0.187173	0	0.253618	0.678157	0	0	0	0	0	0	0	0.127406	0	0	0	0	0	0
Subj10	Female	20	Photograph	Disgust	0	0.998656	0.00147618	0	0	0	0.000673034	0	0	0.916821	0	0	0.712178	0	0	0	0	0.495923	0.479404	0	0	0	0	0	0	0	0.38722
Subj11	Female	20	Photograph	Disgust	0.565779	0.0337579	0	0.000221677	0.220892	0	0.220408	0	0	0	0	0	0.473906	0	0	0	0	0.295134	0.774045	0	0	0	0	0	0	0	0
Subj12	Female	21	Photograph	Disgust	0.687422	0.522801	0	0.0108441	0	0	0.156289	0	0	0.615148	0	0.289671	0.617734	0	0.289119	0	0	0	0.913067	0	0.609811	0	0.610221	0	0	0	0.608169
Subj13	Female	21	Photograph	Disgust	0.374806	0.303439	0	0.00368971	0	0	0.314606	0	0.777	0	0	0.659365	0.12111	0	0	0	0.146384	0	0	0	0	0	0	0	0	0
Subj14	Female	38	Photograph	Disgust	0.092629	0.860605	0	0	0	0	0.0697164	0	0	0	0	0.932686	0.403929	0	0	0	0	0	0.275956	0	0	0	0	0.56175	0	0	0
Subj15	Female	21	Photograph	Disgust	0.901463	0.0129411	0	0.00228308	0.193003	0	0.0939162	0	0	0.730831	0	0	0.649895	0	0	0	0.415806	0	0.626317	0	0	0	0	0	0	0	0
Subj16	Female	21	Photograph	Disgust	0.559916	0.300388	0	0	0	0	0.248732	0	0	0.908272	0	0	0.644123	0	0	0	0	0.0412549	0.872741	0	0.116239	0.546702	0	0	0	0	0
Subj17	Female	20	Photograph	Disgust	0.975567	0.0451017	0	0	0.226268	0	0.0154241	0	0	0.93213	0	0.424317	0.632317	0	0	0	0	0	0	0	0	0	0.173007	0	0	0	0
Subj18	Female	27	Photograph	Disgust	0.176094	0.0776649	0	0	0.490639	0	0.281874	0.255738	0	0.827116	0	0.710157	0.496938	0	0	0	0	0	0	0	0	0	0	0	0	0	0
Subj19	Female	22	Photograph	Disgust	0.0313342	0.95843	0	0.000662946	0	0	0.020814	0	0	0	0	0.882149	0.443601	0.862457	0	0	0	0.0789737	0.192034	0	0.0417044	0.290233	0	0	0	0	0.826503
Subj20	Female	28	Photograph	Disgust	0	0.938299	0	0.0687323	0	0	0.0310413	0	0	0.262639	0	0.746108	0.670877	0.0256854	0.501633	0	0	0	0.936142	0	0	0	0	0	0	0	0.747902
Subj21	Female	30	Photograph	Disgust	0.938422	0.00824441	0	0.0197824	0	0	0.0365168	0	0	0.869818	0	0.908102	0.617318	0	0	0	0	0	0	0	0	0	0.815984	0	0	0	0
Subj22	Female	29	Photograph	Disgust	0.348076	0.535837	0.000112559	0.0073055	0.151397	1.67796e-05	0.104594	0.0271537	0.0193527	0.547545	0.0101438	0.393554	0.54664	0.189852	0.0737923	0.027085	0.0314586	0.0762869	0.263511	0.0120577	0.04642	0.186202	0.160465	0.0549432	0	0	0.159516
Subj23	Female	21	Photograph	Disgust	0.124427	0.588722	0	0	0	0	0.205895	0	0	0.775101	0	0	0.639421	0.162828	0	0	0	0.375122	0	0	0	0	0.189573	0	0	0	0.266021
Subj24	Female	20	Photograph	Disgust	0.234627	0.768713	0	0	0.237564	0	0.115709	0	0	0.924422	0	0.0118838	0.637044	0	0.0419229	0	0	0	0	0	0	0	0	0.868207	0	0	0
Subj25	Female	21	Photograph	Disgust	0	0.965932	0	0	0.024278	0	0.0170677	0	0	0	0	0.857191	0.508786	0.610147	0.497743	0	0	0	0	0	0	0	0	0	0	0	0
Subj26	Female	23	Photograph	Disgust	0.0626443	0.985925	0	0.00103851	0	0	0.00704591	0	0	0.878097	0	0.585669	0.659586	0.645851	0	0	0	0	0	0	0.298186	0.0280401	0	0	0	0	0.476373
Subj27	Female	25	Photograph	Disgust	0.445108	0.121841	0	0.0209339	0.380062	0	0.290077	0	0.289284	0.292213	0	0	0.614741	0	0	0.292092	0	0	0.612551	0	0	0.910904	0.910059	0	0	0	0.290805
Subj28	Female	21	Photograph	Disgust	0	0.99659	0	0	0	0	0.00170515	0	0	0.920004	0	0.337067	0.484777	0.875146	0.641581	0	0	0	0	0	0	0	0.381009	0	0	0	0
Subj29	Female	23	Photograph	Disgust	0	0.322575	0	0.00419144	0.913346	0	0.0436491	0	0	0	0	0.862291	0.722956	0.653103	0	0	0	0	0	0	0	0	0.799659	0	0	0	0
Subj30	Female	23	Photograph	Disgust	0	0.934247	0	0.0201067	0	0	0.0328948	0	0	0.249032	0	0.930782	0.706932	0.60185	0.0900774	0	0	0	0	0	0	0	0	0.811873	0	0	0
Subj31	Female	21	Photograph	Disgust	0	0.938582	0	0.0241556	0	0	0.0307142	0	0	0.00968997	0	0.843939	0.611925	0	0	0	0	0	0.695606	0	0	0.521477	0	0	0	0	0
Subj32	Female	22	Photograph	Disgust	0.594113	0	0	0.0284083	0.0460264	0	0.209132	0	0	0.795311	0	0.43624	0.503559	0	0	0.720785	0	0	0.109995	0	0	0.985714	0	0	0	0	0
Subj33	Female	21	Photograph	Disgust	0.57445	0.131844	0	0.0013228	0	0	0.21317	0	0	0.759794	0	0.119509	0.568798	0.286119	0	0	0	0	0	0	0.621523	0	0	0	0	0	0
Subj34	Female	23	Photograph	Disgust	0.934953	0.711225	0	0	0.0266127	0	0.0325236	0	0	0.615261	0	0	0.619975	0	0	0	0	0	0.915004	0	0	0.610141	0.910289	0	0	0	0
Subj35	Female	20	Photograph	Disgust	0.668858	0.883904	0	0	0	0	0.0580579	0	0	0.502617	0	0.879884	0.493224	0	0.369565	0	0	0.408301	0	0	0	0	0	0	0	0	0
Subj36	Female	20	Photograph	Disgust	0.348076	0.535837	0.000112559	0.0073055	0.151397	1.67796e-05	0.104594	0.0271537	0.0193527	0.547545	0.0101438	0.393554	0.54664	0.189852	0.0737923	0.027085	0.0314586	0.0762869	0.263511	0.0120577	0.04642	0.186202	0.160465	0.0549432	0	0	0.159516
Subj37	Female	20	Photograph	Disgust	0.417684	0.790479	0	0.000165183	0.232175	0	0.10494	0	0	0	0	0	0.718483	0	0	0	0	0.37937	0	0	0	0.262826	0	0	0	0	0.0842699
Subj38	Female	29	Photograph	Disgust	0	0.0612288	0	0	0.980379	0	0.0110515	0	0	0.872232	0	0	0.591684	0	0	0	0	0	0	0	0	0.901011	0	0	0	0	0
Subj39	Female	28	Photograph	Disgust	0.846069	0.0646454	0	0	0.0507497	0	0.0804931	0	0	0.612868	0	0	0.619429	0	0	0	0	0	0.618912	0	0	0.609934	0.610451	0	0	0	0
Subj40	Female	21	Photograph	Disgust	0.134749	0.794224	0	0.00116644	0	0	0.102906	0	0.0948772	0.755262	0	0.928369	0.64008	0.439223	0	0	0	0	0	0	0	0	0	0	0	0	0
Subj41	Female	21	Photograph	Disgust	0.372232	0.432832	0	0	0.325102	0	0.284639	0	0	0.747299	0	0	0.514331	0	0	0	0	0	0	0.0868524	0	0	0	0	0	0	0
Subj42	Female	26	Photograph	Disgust	0.952086	0.0519621	0	0	0	0	0.0260025	0	0	0.899683	0	0.823535	0.671697	0	0	0	0	0	0	0	0	0.856184	0	0	0	0	0
Subj43	Female	20	Photograph	Disgust	0.348076	0.535837	0.000112559	0.0073055	0.151397	1.67796e-05	0.104594	0.0271537	0.0193527	0.547545	0.0101438	0.393554	0.54664	0.189852	0.0737923	0.027085	0.0314586	0.0762869	0.263511	0.0120577	0.04642	0.186202	0.160465	0.0549432	0	0	0.159516
Subj44	Female	20	Photograph	Disgust	0	0.493477	0	0.000133115	0.848873	0	0.0757251	0.273878	0	0.226397	0	0	0.649807	0	0	0	0	0.325548	0.209	0	0.115341	0	0	0	0	0	0
Subj45	Male	21	Photograph	Disgust	0.241983	0.681457	0	0.00878995	0	0	0.159336	0	0	0.591332	0	0.896667	0.295322	0	0	0	0	0	0.304093	0	0	0	0	0.515046	0	0	0
Subj46	Male	22	Photograph	Disgust	0	0.917609	0	0	0	0	0.0412218	0	0	0.42637	0	0.926128	0.12876	0.840702	0	0	0	0	0	0	0	0	0.759754	0	0	0	0.655006
Subj47	Male	24	Photograph	Disgust	0.00253503	0.988412	0	0	0	0	0.00583254	0	0	0.931692	0	0	0.706012	0.310656	0	0	0	0.809393	0.355195	0	0	0	0	0	0	0	0
Subj48	Male	28	Photograph	Disgust	0.0121578	0.948479	0	0	0	0	0.0257861	0	0	0.0925289	0	0.819087	0.243981	0.887004	0.116856	0	0	0	0	0	0	0	0	0.539714	0	0	0.575811
Subj49	Male	21	Photograph	Disgust	0.348076	0.535837	0.000112559	0.0073055	0.151397	1.67796e-05	0.104594	0.0271537	0.0193527	0.547545	0.0101438	0.393554	0.54664	0.189852	0.0737923	0.027085	0.0314586	0.0762869	0.263511	0.0120577	0.04642	0.186202	0.160465	0.0549432	0	0	0.159516
Subj50	Male	20	Photograph	Disgust	0.649176	0.103975	0	0	0.058709	0	0.175624	0	0	0.931338	0	0.29488	0.423075	0	0	0	0	0.362342	0.805351	0	0	0	0	0	0	0	0
Subj51	Male	24	Photograph	Disgust	0.19056	0.117468	0	0	0.969662	0	0.0161016	0	0	0.886289	0	0	0.369059	0	0.400411	0	0	0.0107669	0.00163615	0	0.327948	0	0.183725	0	0	0	0
Subj52	Male	22	Photograph	Disgust	0.846096	0.0235223	0	0	0.0353253	0	0.0773345	0	0	0.922806	0	0	0.388263	0	0	0	0	0	0	0	0	0	0	0	0	0	0
Subj53	Male	22	Photograph	Disgust	0.596492	0.915102	0	0	0	0	0.042449	0	0	0.616676	0	0	0.912891	0.614581	0	0	0	0	0.60862	0	0	0.910628	0	0	0	0	0
Subj54	Male	27	Photograph	Disgust	0	0.455244	0	0.112975	0	0	0.272453	0	0	0.910021	0	0.930536	0.642981	0.529217	0.180819	0	0	0	0.900899	0	0	0.734241	0	0	0	0	0.668378
Subj55	Male	21	Photograph	Disgust	0.98949	0.00160709	0	0.00846389	0	0	0.0162431	0	0	0.89142	0	0	0.641859	0	0	0	0	0	0	0	0	0.985714	0.941334	0	0	0	0
Subj56	Male	29	Photograph	Disgust	0.735074	0.656734	0	0	0	0	0.132463	0	0	0.912114	0	0	0.617549	0.609543	0.612628	0	0	0	0.619686	0	0	0	0.611644	0	0	0	0
Subj57	Male	21	Photograph	Disgust	0	0.962254	0	0	0.469761	0	0.0188832	0.382113	0	0.649924	0	0.890909	0.563663	0.0976865	0	0	0	0.0111912	0	0	0	0	0	0	0	0	0.917606
Subj58	Male	22	Photograph	Disgust	0.317674	0.0149765	0	0.0159699	0	0.00100678	0.342189	0.611643	0	0	0	0	0.611861	0	0	0	0	0	0.617424	0	0	0.911172	0.910078	0	0	0	0
Subj59	Male	21	Photograph	Disgust	0.22772	0.41813	0	0	0	0	0.292114	0	0	0.929691	0	0.7589	0.441628	0	0.018471	0	0	0	0.291577	0	0	0.337181	0	0	0	0	0.888113
Subj60	Male	21	Photograph	Disgust	0.0812665	0.97915	0	0.000409731	0	0	0.0104305	0	0	0.930003	0	0.903185	0.500789	0.852184	0	0	0	0.0634448	0	0.105673	0	0	0	0	0	0	0.230732
Subj61	Male	22	Photograph	Disgust	0.268103	0.199163	0	0.00501071	0.916645	0	0.042044	0.10585	0	0.922529	0	0	0.480557	0	0	0	0	0	0.105637	0	0	0	0	0	0	0	0
Subj62	Male	21	Photograph	Disgust	0.673659	0.0375409	0	0.00586692	0	0	0.163258	0	0	0	0	0	0.372162	0	0	0	0	0.445489	0	0	0	0	0	0	0	0	0
Subj63	Male	21	Photograph	Disgust	0	0.99122	0	0.00333229	0.151125	0	0.00439731	0	0	0.920685	0	0	0.667142	0.384175	0.0703147	0	0.702066	0	0	0	0	0	0	0	0	0	0.0972182
Subj64	Male	22	Photograph	Disgust	0	0.742081	0	0.00726349	0.206597	0	0.129109	0	0	0	0	0.894305	0.565468	0	0	0	0	0.182812	0	0	0	0	0	0	0	0	0.079465
Subj65	Male	21	Photograph	Disgust	0.348076	0.535837	0.000112559	0.0073055	0.151397	1.67796e-05	0.104594	0.0271537	0.0193527	0.547545	0.0101438	0.393554	0.54664	0.189852	0.0737923	0.027085	0.0314586	0.0762869	0.263511	0.0120577	0.04642	0.186202	0.160465	0.0549432	0	0	0.159516
Subj01	Female	22	Photograph	Fear	0	0.0073323	0.665751	0	0.0464543	0	0.240741	0.615299	0.290913	0	0.610775	0	0	0	0	0	0	0	0	0	0.616386	0	0	0.615445	0	0	0.28916
Subj02	Female	20	Photograph	Fear	0.0140814	0.0847054	0.643753	0.0552475	0.0219784	0.0483262	0.161106	0.40623	0.16373	0.165445	0.316785	0.073967	0.0863739	0.0201519	0.0479854	0.141918	0.0289917	0	0.0175974	0	0.352073	0	0	0.749169	0.0235411	0	0.0149774
Subj03	Female	22	Photograph	Fear	0	0	0.767481	0	0	0	0.11647	0.615702	0.290315	0.290422	0.61252	0	0	0	0	0.293747	0	0	0	0	0.613354	0	0	0.914062	0.54536	0	0
Subj04	Female	21	Photograph	Fear	0	0	0.985899	0	0	0.000314039	0.00732227	0.282562	0	0.30047	0.698601	0	0	0	0	0	0	0	0	0	0.0658929	0	0	0.933535	0	0	0
Subj05	Female	20	Photograph	Fear	0	0.0602772	0.945973	0.000328967	0	0	0.0352935	0	0	0	0	0.681553	0	0	0	0	0	0	0	0	0.582638	0	0	0.455519	0	0	0
Subj06	Female	27	Photograph	Fear	0	0.126039	0	0.0186206	0	0	0.443483	0	0	0	0	0	0.00268459	0	0	0	0	0	0	0	0	0	0	0.266554	0	0	0
Subj07	Female	20	Photograph	Fear	0	0	0.818996	0	0	0.0209519	0.117786	0	0	0	0	0	0.305195	0	0	0	0	0	0	0	0.678035	0	0	0.955072	0	0	0
Subj08	Female	32	Photograph	Fear	0.0140814	0.0847054	0.643753	0.0552475	0.0219784	0.0483262	0.161106	0.40623	0.16373	0.165445	0.316785	0.073967	0.0863739	0.0201519	0.0479854	0.141918	0.0289917	0	0.0175974	0	0.352073	0	0	0.749169	0.0235411	0	0.0149774
Subj09	Female	21	Photograph	Fear	0.0140814	0.0847054	0.643753	0.0552475	0.0219784	0.0483262	0.161106	0.40623	0.16373	0.165445	0.316785	0.073967	0.0863739	0.0201519	0.0479854	0.141918	0.0289917	0	0.0175974	0	0.352073	0	0	0.749169	0.0235411	0	0.0149774
Subj10	Female	20	Photograph	Fear	0.0650936	0.26565	0.86931	0	0.0379015	0	0.0720658	0.407106	0	0.439929	0	0	0.209614	0	0	0	0	0	0	0	0.25783	0	0	0.551245	0	0	0
Subj11	Female	20	Photograph	Fear	0	0	0.742108	0.0256	0	0.0699876	0.218284	0.0980594	0	0	0.180577	0	0	0	0	0	0.94866	0	0	0	0	0	0	0.123719	0	0	0
Subj12	Female	21	Photograph	Fear	0	0.00837033	0.713998	0.020811	0	0.0147694	0.150353	0.615131	0.28973	0.290302	0	0.291519	0	0	0	0	0	0	0	0	0.614137	0	0	0.914572	0	0	0
Subj13	Female	21	Photograph	Fear	0.140423	0.0188275	0.495913	0.0185738	0.224756	0	0.25864	0.613161	0	0.291719	0	0	0.611551	0	0	0	0	0	0	0	0.610862	0	0	0.615585	0	0	0
Subj14	Female	38	Photograph	Fear	0	0	0.978759	0	0	0	0.0120753	0.938804	0.0816615	0	0.627818	0	0	0	0	0	0	0	0	0	0	0	0	0.775134	0	0	0
Subj15	Female	21	Photograph	Fear	0.10077	0.518156	0.0414815	0.000861407	0	0	0.278834	0	0	0.885495	0	0	0.597887	0	0	0	0	0	0	0	0.00178835	0	0	0.699086	0	0	0
Subj16	Female	21	Photograph	Fear	0	0.00489841	0.931683	0.617703	0	0	0.0344322	0.518557	0	0.53525	0.703762	0	0.257334	0	0	0.428746	0	0	0	0	0	0	0	0.95354	0	0	0
Subj17	Female	20	Photograph	Fear	0	0.00772497	0.759184	0	0.00696378	0.00207043	0.121337	0.952177	0.0950339	0	0.857595	0	0	0	0	0	0.732862	0	0	0	0.202625	0	0	0.948683	0	0	0
Subj18	Female	27	Photograph	Fear	0	0.297853	0.144812	0	0.00326712	0	0.386701	0	0	0	0	0	0.288346	0	0	0	0	0	0	0	0	0	0	0.491234	0	0	0
Subj19	Female	22	Photograph	Fear	0.0775143	0.0251404	0.0630057	0	0.215335	0	0.474819	0.177353	0	0	0	0	0.418461	0	0	0	0	0	0	0	0.652864	0	0	0.800561	0	0	0
Subj20	Female	28	Photograph	Fear	0	0	0.947075	0.0519274	0	0	0.0326993	0.299783	0	0.459124	0	0	0.22409	0	0	0.514301	0	0	0	0	0.103713	0	0	0.586752	0	0	0
Subj21	Female	30	Photograph	Fear	0	0.00147933	0.49173	0.0540191	0	0	0.301823	0	0	0	0	0	0	0	0	0	0	0	0	0	0.689505	0	0	0.9551	0	0	0
Subj22	Female	29	Photograph	Fear	0.164168	6.6148e-05	0.295399	0	0	0	0.352779	0.0130686	0.870211	0	0.811001	0	0	0	0	0	0	0	0	0	0.581997	0	0	0.856147	0	0	0
Subj23	Female	21	Photograph	Fear	0.0140814	0.0847054	0.643753	0.0552475	0.0219784	0.0483262	0.161106	0.40623	0.16373	0.165445	0.316785	0.073967	0.0863739	0.0201519	0.0479854	0.141918	0.0289917	0	0.0175974	0	0.352073	0	0	0.749169	0.0235411	0	0.0149774
Subj24	Female	20	Photograph	Fear	0	0.00126041	0.98173	0	0	0	0.0097272	0.677208	0	0.398201	0.61894	0	0.0142683	0	0	0	0	0	0	0	0.894267	0	0	0.913913	0	0	0
Subj25	Female	21	Photograph	Fear	0	0	0.999634	0	0	0	0.000223606	0.92269	0.657841	0	0.762561	0	0	0	0	0	0	0	0	0	0.608466	0	0	0.910869	0	0	0
Subj26	Female	23	Photograph	Fear	0	0.00402198	0.973749	0.0716635	0	0	0.0131401	0.947339	0.0901961	0	0.803397	0	0	0	0.0256655	0.641121	0	0	0	0	0.763964	0	0	0.914057	0	0	0
Subj27	Female	25	Photograph	Fear	0	0.00595075	0.19833	0.110662	0	0	0.421708	0.615354	0.289688	0	0.610111	0	0	0	0	0.617002	0	0	0	0	0	0	0	0.29458	0	0	0.290746
Subj28	Female	21	Photograph	Fear	0	0.98593	0	0.0545013	0	0	0.00704184	0	0	0.360554	0	0.932406	0.295913	0.878451	0.499422	0.644415	0	0	0	0	0	0	0	0.920298	0	0	0
Subj29	Female	23	Photograph	Fear	0	0.48962	0.0386331	0.00504219	0	0	0.255298	0	0	0.0397849	0	0	0.31238	0	0	0	0	0	0	0	0.36532	0	0	0.840585	0	0	0
Subj30	Female	23	Photograph	Fear	0	0.00183359	0.995909	0	0	0	0.00306864	0.905605	0.0484617	0	0	0	0	0	0	0	0	0	0	0	0.9425	0	0	0.954335	0	0	0
Subj31	Female	21	Photograph	Fear	0	0.00264873	0.896192	0.00078207	0	0.0159616	0.0557601	0.347685	0	0.348878	0	0	0.16461	0	0	0	0	0	0	0	0	0	0	0.945105	0	0	0
Subj32	Female	22	Photograph	Fear	0	0.00731485	0.037587	0.00619837	0	0.0542322	0.495753	0	0	0	0	0	0.0949997	0	0	0	0	0	0	0	0	0	0	0.912767	0	0	0
Subj33	Female	21	Photograph	Fear	0	0.0010109	0.264331	0.017695	0	0	0.368355	0	0	0	0	0.115526	0	0	0	0.031135	0	0	0	0	0.244205	0	0	0.317176	0	0	0
Subj34	Female	23	Photograph	Fear	0	0.096069	0.523788	0	0	0.0294352	0.315162	0	0	0	0	0	0	0	0	0	0	0	0	0	0.910911	0	0	0.615979	0	0	0
Subj35	Female	20	Photograph	Fear	0	0.000205936	0.762554	0.183918	0	0.00201043	0.124381	0	0	0	0	0.621978	0	0	0	0.77551	0	0	0	0	0.239395	0	0	0.947593	0	0	0
Subj36	Female	20	Photograph	Fear	0	0	0.991924	0	0	0.00350848	0.00784767	0.484002	0	0.507598	0.789715	0	0	0	0	0	0	0	0	0	0	0	0	0.944866	0	0	0
Subj37	Female	20	Photograph	Fear	0	0.230276	0.761588	0.0126152	0	0	0.125523	0.615295	0	0	0.613023	0	0	0	0	0	0	0	0.289389	0	0.611753	0	0	0.615941	0	0	0
Subj38	Female	29	Photograph	Fear	0	0.000956564	0.121344	0.492543	0	0.0272558	0.253729	0.64782	0	0	0.902945	0.659444	0	0	0.350588	0.851527	0	0	0	0	0	0	0	0.909242	0	0	0
Subj39	Female	28	Photograph	Fear	0	0	0.820306	0.00660493	0	0.374629	0.093689	0.844681	0	0	0.312047	0	0	0	0	0	0	0	0	0	0	0	0	0.0604924	0	0	0
Subj40	Female	21	Photograph	Fear	0	0.00358897	0.941452	0.000617849	0	0	0.0391299	0.611051	0.291199	0	0.91181	0	0	0	0	0	0	0	0	0	0.616033	0	0	0.912891	0	0	0
Subj41	Female	21	Photograph	Fear	0	0	0.916149	0.00121312	0	0	0.0429535	0.226129	0.279152	0	0	0	0.0174004	0	0	0	0	0	0	0	0.00868929	0	0	0.879048	0	0	0
Subj42	Female	26	Photograph	Fear	0	0.00817848	0.928262	0	0.00887993	0	0.0377015	0.280079	0	0.289397	0	0	0.414483	0	0	0.530509	0	0	0	0	0	0	0	0.871363	0	0	0
Subj43	Female	20	Photograph	Fear	0	0.00935715	0.635113	0.183966	0	0.00768896	0.195634	0	0	0	0	0	0	0	0	0	0	0	0	0	0.596299	0	0	0.859439	0	0	0
Subj44	Female	20	Photograph	Fear	0	0.00298838	0.0216809	0.184225	0	0.432573	0.286275	0	0	0	0.368752	0	0	0	0	0	0	0	0	0	0.838761	0	0	0.882381	0	0	0
Subj45	Male	21	Photograph	Fear	0.204885	0.162207	0.23231	0	0	0.0436747	0.385373	0	0.0588648	0	0	0	0.189138	0	0	0	0	0	0	0	0	0	0	0.949676	0	0	0
Subj46	Male	22	Photograph	Fear	0	0	0.768459	0.0275836	0	0	0.124486	0.616075	0.912604	0.613045	0.611017	0	0	0	0	0.6137	0	0	0.612158	0	0	0	0	0.294198	0	0	0
Subj47	Male	24	Photograph	Fear	0	0.76606	0.774102	0.0222505	0.267561	0.00596009	0.115545	0.615808	0	0.292551	0	0	0	0	0	0	0	0	0	0	0.613032	0	0	0.917121	0	0	0
Subj48	Male	28	Photograph	Fear	0.0290736	0.447124	0.408847	0	0	0	0.278971	0.616451	0.614688	0	0	0	0	0.290358	0.613278	0	0	0	0	0	0.61028	0	0	0.91611	0.292038	0	0
Subj49	Male	21	Photograph	Fear	0	0	0.532245	0.253967	0	0	0.235844	0	0	0.460949	0	0.844011	0.207924	0	0	0.815451	0	0	0.119102	0	0	0	0	0.660487	0.235306	0	0
Subj50	Male	20	Photograph	Fear	0	0.0579405	0.966577	0	0	0	0.0252135	0.795704	0	0.450997	0.648138	0	0	0	0	0	0	0	0	0	0.734673	0	0	0.726084	0	0	0
Subj51	Male	24	Photograph	Fear	0	0.000952924	0.549423	0.00683164	0	0.635766	0.186364	0	0	0.504764	0.8963	0	0	0	0	0	0	0	0	0	0	0	0	0.950148	0	0	0
Subj52	Male	22	Photograph	Fear	0	0.00504464	0.0936125	0	0	0.142214	0.46045	0.171219	0.0135449	0	0	0	0	0	0	0	0	0	0	0	0	0	0	0.173375	0	0	0
Subj53	Male	22	Photograph	Fear	0	0.250189	0.562117	0.0614982	0.414138	0.0227481	0.222348	0	0	0	0	0	0	0	0.610993	0	0	0	0	0	0	0	0	0.616211	0.292683	0	0
Subj54	Male	27	Photograph	Fear	0.0347926	0.000915384	0.615255	0.00376443	0	0.653057	0.173619	0.927554	0.0704112	0	0.457022	0	0	0	0	0	0	0	0	0	0	0	0	0.946217	0	0	0
Subj55	Male	21	Photograph	Fear	0	0.00974459	0.97737	0	0	0	0.0154995	0.916895	0.915523	0.612021	0.611368	0	0	0	0	0	0	0	0	0	0.617306	0	0	0.911554	0	0	0.288781
Subj56	Male	29	Photograph	Fear	0	0.00699888	0.990535	0	0.0494916	0	0.00473493	0.616195	0.911474	0.290334	0.911322	0	0	0	0	0	0	0	0	0	0.915013	0	0	0.916577	0	0	0
Subj57	Male	21	Photograph	Fear	0	0	0.839083	0.543805	0	0	0.0804585	0.61457	0.612537	0	0.616839	0	0	0	0	0.616126	0	0	0	0	0.618092	0	0	0.916977	0	0	0
Subj58	Male	22	Photograph	Fear	0	0.0015738	0.995765	0	0	0	0.00214364	0.510127	0	0.463491	0	0	0	0	0	0	0	0	0	0	0.877086	0	0	0.615967	0	0	0
Subj59	Male	21	Photograph	Fear	0.0140814	0.0847054	0.643753	0.0552475	0.0219784	0.0483262	0.161106	0.40623	0.16373	0.165445	0.316785	0.073967	0.0863739	0.0201519	0.0479854	0.141918	0.0289917	0	0.0175974	0	0.352073	0	0	0.749169	0.0235411	0	0.0149774
Subj60	Male	21	Photograph	Fear	0	0	0.884938	0.00466368	0	0.0198453	0.0610129	0.911411	0.614497	0.290502	0.912682	0	0	0	0	0	0	0	0	0	0.913276	0	0	0.615285	0	0	0
Subj61	Male	22	Photograph	Fear	0.0140814	0.0847054	0.643753	0.0552475	0.0219784	0.0483262	0.161106	0.40623	0.16373	0.165445	0.316785	0.073967	0.0863739	0.0201519	0.0479854	0.141918	0.0289917	0	0.0175974	0	0.352073	0	0	0.749169	0.0235411	0	0.0149774
Subj62	Male	21	Photograph	Fear	0.0140814	0.0847054	0.643753	0.0552475	0.0219784	0.0483262	0.161106	0.40623	0.16373	0.165445	0.316785	0.073967	0.0863739	0.0201519	0.0479854	0.141918	0.0289917	0	0.0175974	0	0.352073	0	0	0.749169	0.0235411	0	0.0149774
Subj63	Male	21	Photograph	Fear	0	0.00702242	0.971686	0.115422	0	0	0.0141935	0.166514	0	0.180004	0	0.143651	0.383406	0	0.683204	0.857937	0	0	0	0	0	0	0	0.951405	0	0	0
Subj64	Male	22	Photograph	Fear	0	0	0.920038	0.00714952	0	0.0487747	0.0401456	0.894797	0.279805	0	0	0	0	0	0	0	0	0	0	0	0	0	0	0.923568	0	0	0
Subj65	Male	21	Photograph	Fear	0	0.004111	0.786487	0.0167257	0	0.175493	0.109693	0.916327	0.917963	0	0.912906	0	0	0	0	0	0	0	0	0	0.609274	0	0	0.616354	0	0	0
Subj01	Female	22	Photograph	Happiness	0	0.0664027	0	0.983271	0	0	0.00882893	0	0	0	0	0.411578	0.417887	0	0.282556	0.858642	0	0	0	0	0	0	0	0.740711	0	0	0
Subj02	Female	20	Photograph	Happiness	0	0.370192	0	0.758838	0	0	0.120583	0	0	0	0	0.336497	0.247203	0	0.491382	0.829691	0	0	0	0	0	0	0	0.798913	0	0	0.894232
Subj03	Female	22	Photograph	Happiness	0	0.0239973	0	0.993921	0	0	0.00314897	0	0	0	0	0.930211	0.050525	0	0.422699	0.865606	0	0	0	0	0	0	0	0.949624	0	0	0
Subj04	Female	21	Photograph	Happiness	0	0.0115608	0	0.990775	0	0	0.00714856	0	0	0	0	0.899223	0.482475	0	0.060119	0.863371	0	0	0	0	0	0	0	0.928735	0	0	0
Subj05	Female	20	Photograph	Happiness	0	0.0352576	0.249026	0.521312	0	0	0.239673	0	0	0	0	0.930532	0.0661277	0	0	0.85776	0	0	0	0	0	0	0	0.687368	0	0	0
Subj06	Female	27	Photograph	Happiness	0	0.00319578	0	0.996018	0	0	0.00225994	0.459931	0.453859	0	0	0.931812	0.0893404	0	0.132982	0.866353	0	0	0	0	0	0	0	0.955761	0	0	0
Subj07	Female	20	Photograph	Happiness	0	0.0018011	0	0.996745	0	0	0.00183186	0	0	0	0	0.919858	0.394463	0	0	0.865312	0	0	0	0	0	0	0	0.922444	0	0	0
Subj08	Female	32	Photograph	Happiness	0	0.00136486	0	0.988889	0	0	0.00555796	0	0	0	0	0.934059	0.127212	0	0.390422	0.846769	0	0	0	0	0	0	0	0.914939	0	0	0.458278
Subj09	Female	21	Photograph	Happiness	0	0.998411	0	0.0494971	0	0	0.000797063	0	0	0.915364	0	0.93344	0.44913	0.0948707	0.221902	0.839621	0	0	0	0	0.141937	0	0	0.864538	0	0	0.826328
Subj10	Female	20	Photograph	Happiness	0	0.261306	3.9125e-05	0.991209	0	0	0.0242002	0	0	0	0	0.127761	0.574981	0	0.105233	0.842047	0	0	0	0	0	0	0	0.907822	0	0	0
Subj11	Female	20	Photograph	Happiness	0	0.0310075	0	0.878316	0	0	0.0610378	0	0	0	0	0.721365	0.395928	0	0	0.84419	0	0	0	0	0	0	0	0	0	0	0.883479
Subj12	Female	21	Photograph	Happiness	0.0196224	3.8411e-05	0.0017637	0.56298	0	0.00101967	0.221224	0	0	0	0	0.0260798	0	0	0	0.740366	0	0	0	0	0.541343	0	0	0.874076	0	0	0
Subj13	Female	21	Photograph	Happiness	0.0335769	0.000353141	0.005597	0.417023	0	0	0.352439	0	0	0	0	0	0.244008	0	0	0.713932	0	0	0	0	0	0	0	0.0114163	0	0	0
Subj14	Female	38	Photograph	Happiness	0	0.00954444	0	0.810153	0	0	0.0955217	0	0	0	0	0.923027	0.27298	0	0	0.743291	0	0	0	0	0	0	0	0.876334	0	0	0
Subj15	Female	21	Photograph	Happiness	0	0.159594	0	0.944193	0	0	0.0316034	0	0	0	0	0.776983	0.428115	0	0	0.79317	0	0	0	0	0	0	0	0.687043	0	0	0
Subj16	Female	21	Photograph	Happiness	0	0.00104574	0	0.989232	0	0	0.00897767	0	0	0	0	0.41371	0.333778	0	0	0.838999	0	0	0	0	0	0	0	0.732332	0	0	0
Subj17	Female	20	Photograph	Happiness	0	0.00388294	0	0.986211	0	0	0.0396859	0	0	0	0	0.478698	0.227363	0	0.0360145	0.839587	0	0	0	0	0	0	0	0.882741	0	0	0
Subj18	Female	27	Photograph	Happiness	0	0.00981818	0.0160697	0.439845	0	0	0.462109	0	0	0	0	0.875829	0.310091	0	0	0.734461	0	0	0	0	0	0	0	0.952674	0	0	0
Subj19	Female	22	Photograph	Happiness	0	0.00268702	0	0.995241	0	0	0.00238348	0	0	0	0	0.618346	0	0	0	0.920055	0	0	0	0	0	0	0	0.920352	0	0	0
Subj20	Female	28	Photograph	Happiness	0	0	0	0.989869	0	0	0.00509589	0	0	0.15604	0	0.927815	0.599141	0	0	0.855633	0	0	0	0	0	0	0	0.621629	0	0	0.370025
Subj21	Female	30	Photograph	Happiness	0	0.00224362	0	0.724898	0	0	0.1404	0	0	0	0	0.920365	0.157222	0	0	0.822692	0	0	0	0	0.0434265	0	0	0.952624	0	0	0
Subj22	Female	29	Photograph	Happiness	0	0.153746	0	0.135899	0.000281699	0	0.423141	0	0	0	0	0.079338	0.524509	0	0.395963	0.864023	0	0	0	0	0	0	0	0.883388	0	0	0
Subj23	Female	21	Photograph	Happiness	0	0.000504578	0.0271653	0.562827	0	0	0.221291	0.293328	0	0.2814	0	0.753541	0.509754	0	0	0.128855	0.634304	0	0	0	0.501651	0	0	0.918757	0	0	0
Subj24	Female	20	Photograph	Happiness	0	0.038403	0	0.963205	0	0	0.0184554	0	0	0.744386	0	0.925141	0.638304	0	0.610723	0.835606	0	0	0	0	0	0	0	0.89714	0	0	0
Subj25	Female	21	Photograph	Happiness	0	0	0	0.964057	0	0	0.0191781	0	0.182391	0	0	0.931668	0.19031	0	0	0.82957	0	0	0	0	0	0	0	0.808227	0	0	0
Subj26	Female	23	Photograph	Happiness	0	0.0362707	0	0.886182	0	0	0.0569115	0	0	0	0	0.913772	0.474328	0	0	0.848718	0	0	0	0	0	0	0	0.243152	0	0	0.918389
Subj27	Female	25	Photograph	Happiness	0	0	0	0.884047	0	0	0.0618856	0	0	0	0	0.617318	0	0	0	0.917725	0	0	0	0	0	0	0	0.918274	0	0	0
Subj28	Female	21	Photograph	Happiness	0	0.00217624	0	0.997254	0	0	0.0015606	0	0	0	0	0.859628	0.285788	0	0.616654	0.866027	0	0	0	0	0	0	0	0.917292	0	0	0
Subj29	Female	23	Photograph	Happiness	0	0	0.0146289	0.898235	0	0.0186016	0.0513824	0.303251	0	0.299799	0	0.147425	0.320624	0	0.551506	0.861711	0	0	0	0	0	0	0.502339	0	0	0	0
Subj30	Female	23	Photograph	Happiness	0	0.00244942	0.278764	0.18929	0	0	0.427992	0	0	0	0	0.746756	0.37035	0	0	0.624617	0	0	0	0	0.351971	0	0	0.937677	0	0	0
Subj31	Female	21	Photograph	Happiness	0.000941485	0.0627108	0.0153635	0.814961	0.000635666	0.00287179	0.0946892	0.0415911	0.0329985	0.0660686	0.0145546	0.634781	0.278667	0.00810308	0.103218	0.763299	0.00991101	0	0.00645829	0.00418809	0.0374253	0	0.0214079	0.728043	0	0	0.101134
Subj32	Female	22	Photograph	Happiness	0	0.00564431	0.0173056	0.214905	0	0	0.397063	0	0.0299726	0.144399	0	0.114118	0.1719	0	0	0.818603	0	0	0	0	0	0	0	0.899482	0	0	0
Subj33	Female	21	Photograph	Happiness	0	0.00132536	0.000497128	0.502367	0	0	0.280012	0	0	0	0	0.397316	0.326551	0	0	0.820471	0	0	0	0	0.222345	0	0	0.84997	0	0	0
Subj34	Female	23	Photograph	Happiness	0	0	0	0.875191	0	0	0.0648932	0	0	0	0	0.617081	0.61073	0	0	0.913761	0	0	0	0	0	0	0	0.915202	0	0	0
Subj35	Female	20	Photograph	Happiness	0	0.0329008	0	0.996162	0	0	0.00341682	0	0	0	0	0.93414	0.518979	0	0.112792	0.864462	0	0	0	0.0629656	0	0	0	0.954383	0	0	0
Subj36	Female	20	Photograph	Happiness	0	0	0	0.980074	0	0	0.0103873	0	0	0.822224	0	0.546703	0.407405	0	0.195743	0.866348	0	0	0	0	0	0	0	0.927005	0	0	0
Subj37	Female	20	Photograph	Happiness	0	0.0533671	0	0.86974	0	0	0.0651743	0	0	0	0	0.578958	0.554426	0	0.274971	0.806461	0	0	0	0	0	0	0	0.948561	0	0	0
Subj38	Female	29	Photograph	Happiness	0	0.00364286	0	0.987638	0	0	0.00619841	0	0	0	0	0.932749	0.459738	0	0.457135	0.859978	0	0	0	0	0	0	0	0.891717	0	0	0
Subj39	Female	28	Photograph	Happiness	0	0	0	0.757787	0	0.000528564	0.183071	0	0	0	0	0.5235	0	0	0	0.856584	0	0	0	0	0	0	0	0.949645	0	0	0
Subj40	Female	21	Photograph	Happiness	0	0.00283768	0	0.975323	0	0	0.0123462	0	0.833316	0.12952	0	0.926308	0.586422	0	0.0796442	0.858215	0	0	0	0	0	0	0	0.952209	0	0	0
Subj41	Female	21	Photograph	Happiness	0	0.110151	0	0.947918	0	0	0.0262943	0	0	0	0	0.924108	0.405575	0	0	0.866168	0	0	0	0	0	0	0	0.952988	0	0	0
Subj42	Female	26	Photograph	Happiness	0	0.0122688	0	0.967559	0	0	0.0191554	0	0	0	0	0.291454	0	0	0	0.620405	0	0	0	0	0	0	0	0.913698	0	0	0
Subj43	Female	20	Photograph	Happiness	0	0.016261	0	0.909695	0	0	0.0451674	0	0	0	0	0.129868	0.193271	0	0	0.844154	0	0	0	0	0	0	0	0	0	0	0
Subj44	Female	20	Photograph	Happiness	0	8.267e-05	0	0.992894	0	0.044222	0.0150961	0	0	0	0	0.553126	0.128025	0	0	0.863372	0	0	0	0	0	0	0	0.913159	0	0	0
Subj45	Male	21	Photograph	Happiness	0	0.00653687	0	0.313387	0	0	0.344133	0	0	0	0	0.460813	0.410508	0	0	0.848719	0	0	0	0	0	0	0	0.283763	0	0	0
Subj46	Male	22	Photograph	Happiness	0	0.507076	0	0.970913	0.0199318	0	0.0194776	0	0	0	0	0.923599	0.00543573	0	0	0.864869	0	0	0	0	0	0	0	0.807449	0	0	0.807883
Subj47	Male	24	Photograph	Happiness	0	0.0887091	0	0.997676	0	0	0.00141379	0	0	0	0	0.891497	0.0343538	0	0	0.840715	0	0	0	0	0	0	0	0.858636	0	0	0
Subj48	Male	28	Photograph	Happiness	0	0.0023558	0	0.96397	0	0	0.0206784	0.290476	0	0	0	0.617289	0	0	0	0.620579	0	0	0	0	0	0	0	0.616199	0	0	0.291313
Subj49	Male	21	Photograph	Happiness	0	0	0.176291	0.493903	0	0	0.261179	0	0	0	0	0.910209	0.154525	0	0	0.805393	0	0	0	0	0	0	0	0.692399	0	0	0
Subj50	Male	20	Photograph	Happiness	0	0.0288609	0	0.997762	0.00262435	0	0.00142412	0	0	0	0	0.934309	0.290434	0	0.149769	0.814447	0	0	0	0	0	0	0	0.55954	0	0	0
Subj51	Male	24	Photograph	Happiness	0	0	0.0704228	0.768821	0	0.0805794	0.142681	0	0	0	0	0.0824463	0.141966	0	0	0	0	0	0.237012	0	0	0	0	0.123533	0	0	0
Subj52	Male	22	Photograph	Happiness	0	0.0225571	0	0.988304	0	0	0.00771125	0	0	0	0	0	0.544976	0	0	0.171837	0	0	0	0	0.22812	0	0	0.366826	0	0	0
Subj53	Male	22	Photograph	Happiness	0.00705575	0.0293676	0.00546611	0.868232	0	0	0.0739705	0	0	0	0	0.616031	0	0	0	0.620433	0	0	0	0	0	0	0	0.615913	0	0	0
Subj54	Male	27	Photograph	Happiness	0	0.0619796	0	0.96134	0	0	0.0194906	0	0	0	0	0.930129	0.446862	0	0	0.858556	0	0	0.176319	0	0	0	0	0.505025	0	0	0.921496
Subj55	Male	21	Photograph	Happiness	0	0.020513	0	0.989559	0	0	0.00952164	0	0	0	0	0.567217	0.401946	0	0	0.835412	0	0	0	0	0	0	0	0.438373	0	0	0
Subj56	Male	29	Photograph	Happiness	0	0.0288673	0.00478505	0.992526	0.00439573	0	0.00396832	0	0	0	0	0.933725	0.502102	0	0	0.821465	0	0	0	0	0.364425	0	0	0.843725	0	0	0
Subj57	Male	21	Photograph	Happiness	0	0.00359441	0	0.962052	0	0	0.0189779	0.133824	0	0.548364	0	0.929921	0.0828555	0	0	0.85218	0	0	0	0	0	0	0	0.883297	0	0	0
Subj58	Male	22	Photograph	Happiness	0	0.0793149	0	0.902352	0	0	0.0488549	0	0	0	0	0.618577	0	0	0	0.919502	0	0	0	0	0	0	0	0.919394	0	0	0
Subj59	Male	21	Photograph	Happiness	0	0.502919	0	0.856124	0	0	0.0879969	0	0	0	0	0.910935	0.0537925	0	0.0292712	0.857614	0	0	0	0.205072	0	0	0	0.908012	0	0	0
Subj60	Male	21	Photograph	Happiness	0	0	0.0818064	0.894065	0	0.0388432	0.0560307	0.61561	0.612366	0	0	0.289526	0	0	0	0.620176	0	0	0	0	0	0	0	0.912027	0	0	0
Subj61	Male	22	Photograph	Happiness	0	0.0642448	0	0.410294	0.013449	0	0.299356	0.565411	0	0.186893	0	0.131573	0.066513	0	0.129912	0.845859	0	0	0	0	0	0	0	0.649427	0	0	0
Subj62	Male	21	Photograph	Happiness	0	0.000899884	0	0.984302	0	0	0.0097333	0	0	0	0	0.810993	0.492436	0	0	0.775087	0	0	0	0	0	0	0	0.900703	0	0	0
Subj63	Male	21	Photograph	Happiness	0	0.0906234	0	0.994376	0	0	0.00283782	0	0	0	0.931493	0.483954	0	0.423727	0.858566	0	0	0	0	0	0	0	0.867766	0	0	0
Subj64	Male	22	Photograph	Happiness	0	0	0.0336387	0.382235	0	0	0.385148	0	0	0	0	0.168263	0.172702	0	0	0	0	0	0	0	0	0	0	0	0	0	0
Subj65	Male	21	Photograph	Happiness	0	0.00933698	0	0.998618	0	0	0.000944149	0	0	0	0	0.933756	0.488298	0	0	0.860933	0	0	0	0	0	0	0	0.936526	0	0	0
Subj01	Female	22	Photograph	Sadness	0	0.00266197	0.0507462	0	0.77706	0	0.16899	0.614718	0.290086	0.291688	0.609445	0	0	0	0	0	0	0.909854	0.612271	0	0	0	0.609001	0	0	0	0
Subj02	Female	20	Photograph	Sadness	0	0.0639268	0	0	0.893245	0	0.0732958	0.155284	0	0.118655	0	0	0.649642	0	0	0	0	0	0	0	0.704371	0	0	0.939414	0	0	0
Subj03	Female	22	Photograph	Sadness	0.0533505	0.212984	0.042592	0	0.928537	0	0.0404749	0	0	0.0588679	0	0.530318	0.303881	0	0	0	0	0.0647193	0.0430161	0	0.178936	0	0	0	0	0	0
Subj04	Female	21	Photograph	Sadness	0.00973552	0.025552	0.952499	0	0.0807821	0	0.0266069	0.435753	0	0.0380638	0.161794	0	0.295486	0	0	0	0	0	0	0	0.39029	0	0	0.706782	0	0	0
Subj05	Female	20	Photograph	Sadness	0.709277	0.0402246	0.0893798	0	0.207536	0	0.146385	0	0	0.127005	0	0	0.121763	0	0	0	0	0	0	0	0	0	0	0	0	0	0
Subj06	Female	27	Photograph	Sadness	0.377264	0.0208773	0.00499486	0	0	0	0.34979	0.832905	0	0.679561	0	0	0.0712224	0	0	0	0	0	0.138502	0	0.457917	0	0.687494	0	0	0	0
Subj07	Female	20	Photograph	Sadness	0.063585	0.0964313	0	0.00193576	0.83269	0	0.0988715	0	0	0	0	0.694684	0.606079	0	0	0	0	0	0	0	0	0.890915	0.797468	0	0	0	0
Subj08	Female	32	Photograph	Sadness	0.663955	0.00580807	0	0	0.411607	0	0.173824	0	0	0	0	0.0102357	0.442953	0	0	0	0	0	0	0	0	0	0	0	0	0	0.91691
Subj09	Female	21	Photograph	Sadness	0.291512	0.531055	0.0317765	0	0	0	0.234931	0	0	0	0	0	0.409248	0	0	0	0	0	0	0	0	0	0	0.483306	0.730444	0	0
Subj10	Female	20	Photograph	Sadness	0	0.956229	0.0213579	0	0.775271	0	0.0219164	0.267437	0	0.828794	0	0	0.649481	0	0	0	0	0.64411	0	0	0.268803	0	0	0.323296	0	0	0
Subj11	Female	20	Photograph	Sadness	0.0282333	0.00625388	0.00136298	0	0.910052	0	0.0548227	0.412509	0	0.406691	0	0	0.160901	0	0	0	0.381343	0	0	0	0	0.377804	0	0	0	0	0.275765
Subj12	Female	21	Photograph	Sadness	0.0522298	0.0560012	0.0336056	0.0265479	0.712389	0	0.231543	0.613084	0	0.291405	0	0	0	0	0	0	0.608178	0	0.61051	0	0.60927	0	0	0	0	0	0
Subj13	Female	21	Photograph	Sadness	0.786637	0.00254594	0	0	0.686048	0	0.109875	0	0	0.614244	0	0	0.612944	0	0	0	0	0	0.611603	0	0	0.910772	0.910821	0	0	0	0
Subj14	Female	38	Photograph	Sadness	0.158677	0.0996062	0	0	0.96306	0	0.0192884	0.394149	0	0.408104	0	0.592056	0.229246	0	0	0	0	0	0.199481	0	0	0	0.220226	0	0	0	0
Subj15	Female	21	Photograph	Sadness	0.780897	0.0187488	0	0	0.109806	0	0.178623	0	0	0	0	0	0.166077	0	0	0	0	0.279563	0	0	0	0.354222	0	0	0	0	0
Subj16	Female	21	Photograph	Sadness	0	0	0.667973	0	0.0489989	0.148296	0.17041	0.18389	0	0.50719	0	0	0	0	0	0	0	0	0	0	0.0251904	0	0	0	0	0	0
Subj17	Female	20	Photograph	Sadness	0.723192	0	0	0	0.937907	0	0.066122	0	0	0	0	0	0.33407	0	0	0	0	0	0	0	0	0.609931	0.583906	0	0	0	0
Subj18	Female	27	Photograph	Sadness	0.145558	0.362592	0.0229333	0	0.279131	0	0.320439	0	0	0	0	0	0.313044	0	0	0	0	0	0	0	0	0	0	0	0	0	0
Subj19	Female	22	Photograph	Sadness	0.0839556	0.0635477	0	0.00677936	0.961736	0	0.0232132	0.842955	0	0	0	0.697652	0.321451	0	0.322893	0	0	0.295571	0.556436	0	0	0	0.673451	0	0	0	0
Subj20	Female	28	Photograph	Sadness	0.339477	0.00508065	0	0	0.94529	0	0.0316388	0.427201	0	0.6782	0	0.274155	0.686693	0	0	0	0	0	0.0961102	0	0	0.89848	0.735956	0	0	0	0.77368
Subj21	Female	30	Photograph	Sadness	0.617556	0.0219085	0	0.0330546	0.0180432	0	0.203495	0	0.116247	0.828177	0	0.878914	0.628975	0	0	0	0	0	0	0	0	0	0.508983	0	0	0	0
Subj22	Female	29	Photograph	Sadness	0.0849868	0.0229849	0.0019256	0	0	0	0.458305	0	0	0.28608	0	0	0.203038	0	0	0	0	0	0	0	0	0.649733	0	0	0	0	0
Subj23	Female	21	Photograph	Sadness	0.217038	0.00317774	0	0	0.717174	0	0.17289	0	0	0.497781	0	0	0.582387	0	0	0	0	0	0	0	0	0	0.473	0	0	0	0
Subj24	Female	20	Photograph	Sadness	0	0.79948	0	0	0.489294	0	0.100332	0	0	0.918446	0	0	0.617499	0	0	0	0	0.0303382	0	0	0	0	0	0	0	0	0
Subj25	Female	21	Photograph	Sadness	0	0.0114158	0.535771	0	0.841887	0	0.0791419	0.0890412	0	0.550657	0	0.272106	0.516696	0	0.349272	0	0	0	0	0	0	0	0.203259	0	0	0	0
Subj26	Female	23	Photograph	Sadness	0.0903262	0.264713	0	0	0.970274	0	0.015272	0.469354	0	0.3437	0	0.519288	0.52672	0	0	0	0	0	0	0	0.00902465	0.929757	0	0	0	0	0.102746
Subj27	Female	25	Photograph	Sadness	0	0	0	0	0.819243	0	0.101343	0.615579	0.289999	0.613139	0	0	0	0	0	0.293696	0	0.288689	0.915358	0	0	0	0	0	0	0	0
Subj28	Female	21	Photograph	Sadness	0.268265	0	0	0.0137397	0.0131655	0.00658244	0.365992	0	0	0.401693	0	0	0.404101	0	0	0	0	0	0	0	0	0	0	0.164661	0	0	0
Subj29	Female	23	Photograph	Sadness	0	0	0	0	0.56859	0.277182	0.391284	0.464109	0	0.469171	0	0	0.478223	0	0	0	0	0	0	0	0	0	0	0	0	0	0
Subj30	Female	23	Photograph	Sadness	0	0.0165758	0.00770318	0.00313838	0.965799	0	0.0172896	0.47532	0	0.00898434	0	0.900683	0.501528	0	0	0.765858	0	0	0	0	0	0.363577	0	0	0	0	0
Subj31	Female	21	Photograph	Sadness	0.475868	0.0103661	0.00160824	0	0.66872	0	0.170898	0.123687	0	0.192282	0	0	0.344509	0	0	0	0	0	0	0	0	0.882273	0.728162	0	0	0	0
Subj32	Female	22	Photograph	Sadness	0.544853	0	0	0.00524213	0.164105	0	0.272658	0	0	0	0	0	0.425316	0	0	0	0	0	0	0	0	0	0.532915	0	0	0	0
Subj33	Female	21	Photograph	Sadness	0.697428	0.00135202	0	0	0.607951	0	0.217606	0	0	0	0	0	0.224648	0	0	0	0	0	0	0	0.280416	0	0	0	0	0	0
Subj34	Female	23	Photograph	Sadness	0.760506	0.0223446	0	0.00218272	0.613769	0	0.140244	0	0	0	0	0	0.289516	0	0	0	0	0	0.911686	0	0	0	0	0	0	0	0
Subj35	Female	20	Photograph	Sadness	0.999987	0.0733907	0	0	0.351822	0	0.00673543	0	0	0.615037	0	0	0.614636	0	0	0	0	0.610935	0.613302	0	0	0	0.608393	0	0	0	0
Subj36	Female	20	Photograph	Sadness	0.592818	0.0676759	0	0	0.776013	0	0.117255	0	0	0.924537	0	0	0.194589	0	0	0	0.138664	0	0	0	0	0.951457	0	0	0	0	0
Subj37	Female	20	Photograph	Sadness	0.0687191	0	0	0	0.846548	0	0.179762	0.385576	0	0.406145	0	0	0.363264	0	0	0	0	0	0	0	0	0.431153	0	0	0	0	0
Subj38	Female	29	Photograph	Sadness	0	0.0148309	0.226259	0.0150452	0.995545	0	0.00653177	0.614816	0	0.29222	0	0	0	0	0	0	0	0.909953	0.612354	0	0	0	0	0.247597	0	0	0
Subj39	Female	28	Photograph	Sadness	0.0263303	0.00709681	0	0.0156228	0.0618028	0.0625161	0.599252	0	0	0	0	0	0	0	0	0.291057	0	0	0.611569	0	0	0	0	0	0	0	0
Subj40	Female	21	Photograph	Sadness	0.0678551	0.000406579	0	0	0.617054	0	0.33225	0	0	0.441438	0	0	0.172996	0	0	0	0	0.552442	0	0	0	0	0	0	0	0	0
Subj41	Female	21	Photograph	Sadness	0.0824446	0	0	0.001578	0.93491	0	0.0523966	0.0981847	0	0.130066	0	0	0.250878	0	0	0	0.712457	0	0	0	0	0	0.525909	0	0	0	0
Subj42	Female	26	Photograph	Sadness	0.614739	0.158012	0	0	0.420175	0	0.194247	0	0	0	0	0	0.616155	0	0	0	0	0	0.913879	0	0	0	0.609603	0	0	0	0
Subj43	Female	20	Photograph	Sadness	0.778583	0.00964059	0	0	0	0.00378861	0.111016	0	0	0	0	0	0.578051	0	0	0	0	0.0208112	0	0	0	0	0.376223	0	0	0	0
Subj44	Female	20	Photograph	Sadness	0.240015	0.110562	0.0493851	0.0357712	0.51836	0.0151044	0.173466	0.202157	0.0300188	0.31786	0.0122419	0.105659	0.358295	0	0.0106693	0.0307293	0.0292165	0.110158	0.184673	0	0.055926	0.130954	0.205037	0.0733944	0.0260744	0	0.0894919
Subj45	Male	21	Photograph	Sadness	0.374877	0.0379656	0.00634289	6.5434e-05	0	0	0.31664	0	0	0	0	0	0.161695	0	0	0	0	0	0	0	0	0	0	0.847774	0	0	0
Subj46	Male	22	Photograph	Sadness	0.55146	0.623695	0	0	0.109197	0	0.188762	0	0	0.617937	0	0	0.911315	0	0	0	0	0	0	0	0	0	0	0	0	0	0.912162
Subj47	Male	24	Photograph	Sadness	0	0.348223	0.000622749	0	0.892324	0	0.0628227	0.230316	0	0.921263	0	0	0.515405	0	0	0	0	0.716862	0.676158	0	0.104745	0	0	0	0	0	0
Subj48	Male	28	Photograph	Sadness	0.0149475	0.00795962	0	0.140913	0.916878	0	0.0893806	0.614179	0.291582	0	0	0	0.909718	0	0	0.294129	0	0	0	0	0	0	0	0	0	0	0.291692
Subj49	Male	21	Photograph	Sadness	0.429223	0	0	0.00228521	0	0	0.501522	0	0	0.753866	0	0	0.383387	0	0	0	0	0	0	0	0	0	0.533156	0	0	0	0
Subj50	Male	20	Photograph	Sadness	0.409261	0	0	0	0.63917	0	0.279688	0.329286	0	0.284217	0	0	0.0686198	0	0	0	0	0	0.746853	0	0	0	0.0475538	0	0	0	0
Subj51	Male	24	Photograph	Sadness	0	0.0762848	0	0.0152708	0.922246	0	0.038902	0.403061	0	0.257901	0	0	0.14914	0	0	0	0	0.227431	0	0	0.494379	0	0.183671	0	0	0	0.873747
Subj52	Male	22	Photograph	Sadness	0	0.00045949	0.0176767	0	0.0254946	0.238225	0.483951	0.2401	0	0.238538	0	0	0.275362	0	0	0	0	0	0	0	0	0	0	0	0	0	0
Subj53	Male	22	Photograph	Sadness	0.0814446	0.0891901	0	0.00498564	0.457854	0	0.274373	0	0	0	0	0	0.481843	0	0	0	0	0	0	0	0	0	0.645974	0	0	0	0
Subj54	Male	27	Photograph	Sadness	0.240015	0.110562	0.0493851	0.0357712	0.51836	0.0151044	0.173466	0.202157	0.0300188	0.31786	0.0122419	0.105659	0.358295	0	0.0106693	0.0307293	0.0292165	0.110158	0.184673	0	0.055926	0.130954	0.205037	0.0733944	0.0260744	0	0.0894919
Subj55	Male	21	Photograph	Sadness	0.468653	0.00963081	0	0.0198314	0.0377319	0	0.272811	0.413735	0	0.728943	0	0	0.335068	0	0	0	0	0	0	0	0	0	0.713707	0	0	0	0
Subj56	Male	29	Photograph	Sadness	0	0.132444	0.0014025	0.301965	0.495637	0	0.25222	0	0	0	0	0.893616	0.517384	0	0	0	0	0.0397523	0.709411	0	0	0	0.426971	0	0	0	0
Subj57	Male	21	Photograph	Sadness	0	0.217969	0	0.0690202	0.986515	0	0.00788907	0	0.289465	0	0	0	0.61112	0	0	0	0	0	0.911629	0	0	0	0	0	0	0	0.911791
Subj58	Male	22	Photograph	Sadness	0.000278475	0.00291763	0	0	0.970291	0	0.0276647	0.3596	0	0.456304	0	0	0	0	0	0	0	0.174277	0.532871	0	0	0	0	0	0	0	0
Subj59	Male	21	Photograph	Sadness	0.0211536	0.435996	0.00750206	0	0.658896	0.00929582	0.252941	0.613051	0	0.614397	0	0	0	0	0	0	0	0	0	0	0	0	0	0	0	0	0.289128
Subj60	Male	21	Photograph	Sadness	0	0.319219	0	0	0.981415	0	0.0101909	0.00278946	0	0.550284	0	0	0.30449	0	0	0	0	0.659183	0.186124	0	0	0	0.455865	0	0	0	0
Subj61	Male	22	Photograph	Sadness	0	0.00257649	0	0.000466077	0.162652	0	0.418745	0.720653	0	0.093198	0	0	0	0	0	0	0	0.382329	0	0	0	0	0	0	0	0	0
Subj62	Male	21	Photograph	Sadness	0.780453	0.00560777	0	0.00493032	0	0	0.110499	0	0	0	0	0.392838	0.578457	0	0	0	0	0.133137	0.425301	0	0	0	0.125675	0	0	0	0
Subj63	Male	21	Photograph	Sadness	0.0731483	0.360272	0	0	0.983154	0	0.00905218	0	0	0.926933	0	0	0.429729	0	0	0	0	0	0	0	0	0	0	0	0	0	0
Subj64	Male	22	Photograph	Sadness	0	0	0.204975	0.0106068	0	0.230155	0.402345	0.614705	0.613802	0	0	0	0.11829	0	0	0.291209	0	0	0	0	0	0	0	0.29481	0.618671	0	0.290371
Subj65	Male	21	Photograph	Sadness	0.138348	0.315184	0.248296	0	0.529666	0	0.238273	0	0	0.613384	0	0	0.913665	0	0	0	0	0	0	0	0	0	0	0.616206	0.293569	0	0
Subj01	Female	22	Photograph	Surprise	0	0	0.298882	0	0	0.929289	0.0353607	0.616432	0.617475	0	0.911734	0	0	0	0	0	0	0	0	0	0	0	0	0.914694	0.625635	0	0
Subj02	Female	20	Photograph	Surprise	0.570201	0.065734	0	0.000302567	0	0.308373	0.214901	0.229422	0	0.398749	0.636568	0	0	0	0	0	0	0	0	0	0	0	0	0.952302	0.803596	0	0
Subj03	Female	22	Photograph	Surprise	0	0.00047688	0.602071	0.000201881	0	0.88253	0.0587554	0.949691	0.947952	0	0.867829	0	0	0	0	0	0	0	0	0	0	0	0	0.956721	0	0	0
Subj04	Female	21	Photograph	Surprise	0.0533369	0.00372273	0.866918	0	0	0.0428891	0.0676589	0	0	0	0.723026	0	0	0	0	0	0	0	0	0	0	0	0	0.908285	0.0675831	0	0
Subj05	Female	20	Photograph	Surprise	0	0.0317138	0	0.00566938	0	0.852782	0.0762612	0.611352	0.290328	0	0.612853	0	0	0	0	0	0	0	0	0	0	0	0	0.615978	0.613787	0.607574	0
Subj06	Female	27	Photograph	Surprise	0	0	0.3546	0	0	0.896753	0.0519093	0.921541	0.0643977	0.189499	0.466201	0	0	0	0	0	0	0	0	0	0	0	0	0.951329	0.610622	0	0
Subj07	Female	20	Photograph	Surprise	0	0	0.0601185	0	0	0.960843	0.0195848	0.614819	0.613266	0	0.912357	0	0	0	0	0	0	0	0	0	0	0	0	0.913523	0.626158	0	0
Subj08	Female	32	Photograph	Surprise	0	0	0.0129364	0.504826	0	0.802257	0.0988713	0.613965	0.612881	0	0.615593	0	0	0	0	0.618063	0	0	0	0	0	0	0	0.911813	0.913416	0	0
Subj09	Female	21	Photograph	Surprise	0	0	0.106539	0.00277806	0	0.957008	0.0220076	0.75314	0.935712	0	0.366957	0	0	0	0	0	0	0	0	0	0	0	0	0.954328	0.890667	0	0
Subj10	Female	20	Photograph	Surprise	0	0.0233181	0.391582	0	0	0.875169	0.0631843	0	0.735114	0	0.893434	0	0.0317021	0	0	0	0	0	0	0	0	0	0	0.828086	0.174752	0	0
Subj11	Female	20	Photograph	Surprise	0	0	0.13023	0.00859634	0	0.923888	0.0382063	0.948409	0.765393	0	0.846406	0	0	0	0	0	0	0	0	0	0	0	0	0.936799	0.919063	0	0
Subj12	Female	21	Photograph	Surprise	0	0.000899248	0.105516	0.00248415	0	0.748122	0.141958	0.615287	0.612882	0	0.615341	0	0	0	0	0	0	0	0.289914	0	0	0	0	0.616262	0.620865	0	0
Subj13	Female	21	Photograph	Surprise	0	0	0.0406027	0.0175169	0	0.976755	0.0154532	0.953254	0.695311	0	0.770168	0	0	0	0	0	0	0	0	0	0	0	0	0.947011	0.925269	0	0
Subj14	Female	38	Photograph	Surprise	0	0	0.035243	0	0	0.980055	0.00999097	0.95293	0.0957875	0	0.486838	0	0	0	0	0	0	0	0	0	0	0	0	0.955053	0.804478	0	0
Subj15	Female	21	Photograph	Surprise	0	0	0.67747	0	0	0.683251	0.15872	0.952661	0.699503	0	0.896105	0	0	0	0	0	0	0	0	0	0	0	0	0.953317	0.917812	0	0
Subj16	Female	21	Photograph	Surprise	0	0	0	0	0	0.981004	0.00949788	0.616465	0.617545	0	0.916039	0	0	0	0	0	0	0	0	0	0	0	0	0.616185	0.912585	0.609376	0
Subj17	Female	20	Photograph	Surprise	0.183923	0	0.0626106	0	0	0.0399609	0.41251	0.91218	0.0575398	0.783319	0.890647	0	0	0	0	0	0.721716	0	0	0	0	0	0	0.950896	0.91603	0	0
Subj18	Female	27	Photograph	Surprise	0	0.00396942	0.0787939	0	0	0.937427	0.0370197	0.512931	0	0	0.276276	0	0.192782	0	0	0	0.411335	0	0	0	0	0	0	0.516636	0.931476	0	0
Subj19	Female	22	Photograph	Surprise	0	0	0.241597	0.0147867	0	0.965269	0.0179037	0.623911	0.459449	0	0.885436	0	0	0	0	0	0	0	0	0	0	0	0	0.681034	0.925254	0	0
Subj20	Female	28	Photograph	Surprise	0	0	0.718396	0	0	0.671328	0.150592	0.951573	0.0944306	0	0	0	0.0178243	0	0	0	0	0	0	0	0	0	0	0.9548	0.926522	0	0
Subj21	Female	30	Photograph	Surprise	0	0	0.00251384	0.00402357	0	0.958747	0.0524917	0.92719	0.0700476	0	0	0	0	0	0	0	0	0	0	0	0	0	0	0.955722	0.923563	0	0
Subj22	Female	29	Photograph	Surprise	0.0279212	0.00345113	0.212551	0.0131079	0	0.813244	0.0745059	0.639901	0.516164	0.0344246	0.660509	0	0.013851	0	0	0.0231124	0.0185746	0	0.00948045	0.00625588	0.00413359	0	0	0.799819	0.690698	0.0299204	0
Subj23	Female	21	Photograph	Surprise	0	0.0162756	0.0456468	0	0	0.770113	0.122653	0.523362	0	0.21386	0.698263	0	0	0	0	0	0	0	0	0	0	0	0	0.617987	0.918406	0	0
Subj24	Female	20	Photograph	Surprise	0	0	0.935905	0	0	0.439259	0.0320856	0.900431	0.0432881	0	0.899401	0	0	0	0	0	0	0	0	0	0.252149	0	0	0.956662	0.901708	0	0
Subj25	Female	21	Photograph	Surprise	0.0279212	0.00345113	0.212551	0.0131079	0	0.813244	0.0745059	0.639901	0.516164	0.0344246	0.660509	0	0.013851	0	0	0.0231124	0.0185746	0	0.00948045	0.00625588	0.00413359	0	0	0.799819	0.690698	0.0299204	0
Subj26	Female	23	Photograph	Surprise	0	0	0.214436	0.00218635	0	0.97897	0.0105681	0.955604	0.0968729	0	0.40355	0	0.0805399	0	0	0	0	0	0	0	0	0	0	0.952266	0.925234	0	0
Subj27	Female	25	Photograph	Surprise	0	0	0.243992	0	0	0.346562	0.406289	0.616068	0.611936	0	0.610761	0	0	0	0	0	0	0	0	0	0	0	0	0.293483	0.289479	0	0
Subj28	Female	21	Photograph	Surprise	0	0	0.018994	0.0196151	0	0.979184	0.0105935	0.72552	0.914076	0	0.439374	0	0	0	0	0	0	0	0	0	0	0	0	0.956517	0.830793	0	0
Subj29	Female	23	Photograph	Surprise	0.891473	0	0	0	0	0.00487083	0.0546148	0.495189	0.521021	0	0.477435	0	0.127357	0	0	0	0	0	0	0	0	0	0	0.803013	0	0	0
Subj30	Female	23	Photograph	Surprise	0	0	0.122458	0.000579356	0	0.994322	0.00284439	0.897585	0.8896	0	0.880982	0	0	0	0	0	0	0	0	0	0	0	0	0.956282	0.921919	0	0
Subj31	Female	21	Photograph	Surprise	0	0.000441152	0.120413	0.0109648	0	0.869148	0.0655834	0	0	0	0.857762	0	0	0	0	0	0	0	0	0	0	0	0	0.953841	0.904085	0	0
Subj32	Female	22	Photograph	Surprise	0	0	0.0533966	0.00290958	0	0.5655	0.254136	0	0	0	0	0	0.19769	0	0	0	0	0	0	0	0	0	0	0.932908	0.275481	0	0
Subj33	Female	21	Photograph	Surprise	0	0.000853035	0.209267	0	0	0.640814	0.204288	0	0	0	0.836143	0	0	0	0	0	0	0	0	0	0	0	0	0.741507	0	0	0
Subj34	Female	23	Photograph	Surprise	0	0	0	0	0	0.925583	0.0426492	0.614148	0.616295	0	0.612657	0	0	0	0	0	0	0	0	0	0	0	0	0.616337	0.623688	0	0
Subj35	Female	20	Photograph	Surprise	0	0	0.203358	0	0	0.991039	0.00449767	0.0376886	0.894831	0.258493	0.816248	0	0	0	0	0	0	0	0	0	0	0	0	0.955187	0.923425	0	0
Subj36	Female	20	Photograph	Surprise	0	0	0.186303	0	0	0.924892	0.0395608	0.914722	0.929089	0	0.709839	0	0	0	0	0	0	0	0	0	0	0	0	0.949591	0.903656	0	0
Subj37	Female	20	Photograph	Surprise	0	0	0.0970994	0.000731861	0	0.979044	0.011332	0.952537	0.149638	0	0.858056	0	0	0	0	0	0	0	0	0	0	0	0	0.943182	0.934735	0	0
Subj38	Female	29	Photograph	Surprise	0	0.00301933	0.204843	0	0	0.725097	0.138661	0.949971	0.84723	0	0.902417	0	0	0	0	0	0	0	0	0	0	0	0	0.901756	0	0	0
Subj39	Female	28	Photograph	Surprise	0	0	0	0	0	0.951964	0.0240178	0.614728	0.612521	0	0.617587	0	0	0	0	0	0	0	0	0	0	0	0	0.917176	0.624238	0	0
Subj40	Female	21	Photograph	Surprise	0	0.000232862	0.232798	0	0	0.922458	0.0387905	0.294887	0.644912	0.255983	0.769459	0	0	0	0	0	0	0	0	0	0	0	0	0.956485	0.917011	0	0
Subj41	Female	21	Photograph	Surprise	0	0	0.162538	0	0	0.960375	0.020894	0	0.689461	0	0.743109	0	0.117314	0	0	0	0	0	0	0	0	0	0	0.953092	0.901869	0	0
Subj42	Female	26	Photograph	Surprise	0	0	0.0725583	0	0	0.820423	0.1042	0.614673	0.613539	0	0.614583	0	0	0	0	0	0	0	0	0	0	0	0	0.616351	0.620169	0	0
Subj43	Female	20	Photograph	Surprise	0	0.00672987	0.00143851	0.133277	0	0	0.433455	0	0	0	0	0	0	0	0	0.498688	0	0	0	0	0	0	0	0	0	0	0
Subj44	Female	20	Photograph	Surprise	0	0	0.0208831	0	0	0.991604	0.00437642	0.833527	0.57081	0	0.772125	0	0	0	0	0	0	0	0	0	0	0	0	0.955931	0.547725	0	0
Subj45	Male	21	Photograph	Surprise	0	0	0.183579	7.0197e-05	0	0.954809	0.0226747	0.936104	0.0789608	0	0.892427	0	0	0	0	0	0	0	0	0	0	0	0	0.936799	0.930462	0	0
Subj46	Male	22	Photograph	Surprise	0	0	0.343829	0	0	0.985058	0.00762627	0.951967	0.821504	0	0.877964	0	0	0	0	0	0	0	0	0	0	0	0	0.956542	0.926505	0	0
Subj47	Male	24	Photograph	Surprise	0	0	0.202626	0.0287159	0	0.84984	0.0776229	0.616111	0.912709	0	0.617851	0	0	0	0	0	0	0	0	0	0	0	0	0.91202	0.615805	0	0
Subj48	Male	28	Photograph	Surprise	0	0.00147883	0.119979	0	0	0.929134	0.0354331	0.920701	0.918569	0	0.615973	0	0	0	0	0	0	0	0	0	0	0	0	0.616075	0.624883	0	0
Subj49	Male	21	Photograph	Surprise	0	0.044481	0.0583619	0.0124076	0	0.964363	0.0178314	0	0	0	0	0	0.00614243	0	0	0	0	0	0	0	0	0	0	0.954879	0.534241	0	0
Subj50	Male	20	Photograph	Surprise	0	0	0.145587	0	0	0.921309	0.0395966	0.915485	0.923695	0	0.614874	0	0	0	0	0	0	0	0	0	0	0	0	0.615458	0.910849	0	0
Subj51	Male	24	Photograph	Surprise	0	0	0.297898	0.013958	0	0.89436	0.0545414	0.6153	0.911492	0	0.912982	0	0	0	0	0	0	0	0	0	0	0	0	0.294508	0.615162	0	0
Subj52	Male	22	Photograph	Surprise	0	0	0.0183688	0	0	0.991429	0.00428553	0.913173	0.915426	0	0.917091	0	0	0	0	0	0	0	0	0	0	0	0	0.915014	0.628826	0	0
Subj53	Male	22	Photograph	Surprise	0	0	0.371226	0.00513494	0	0.982794	0.0086668	0.954009	0.948599	0	0.859252	0	0	0	0	0	0	0	0	0	0	0	0	0.956707	0.898022	0	0
Subj54	Male	27	Photograph	Surprise	0.0279212	0.00345113	0.212551	0.0131079	0	0.813244	0.0745059	0.639901	0.516164	0.0344246	0.660509	0	0.013851	0	0	0.0231124	0.0185746	0	0.00948045	0.00625588	0.00413359	0	0	0.799819	0.690698	0.0299204	0
Subj55	Male	21	Photograph	Surprise	0	0.0068146	0.373136	0	0	0.93998	0.0304794	0.951541	0.094398	0	0.237327	0	0	0	0	0	0	0	0	0	0	0	0	0.95055	0.924369	0	0
Subj56	Male	29	Photograph	Surprise	0	0	0.419151	0	0	0.968229	0.0158902	0.922841	0.853303	0	0.632651	0	0	0	0	0	0	0	0	0.381609	0	0	0	0.924466	0.660455	0	0
Subj57	Male	21	Photograph	Surprise	0	0	0.411536	0	0	0.909743	0.0451285	0.616157	0.910823	0	0.915587	0	0	0	0	0.293104	0	0	0.288393	0	0	0	0	0.616321	0.913469	0	0
Subj58	Male	22	Photograph	Surprise	1.76e-07	0	0.126917	0	0	0.990249	0.00487566	0.616211	0.617885	0	0.920327	0	0	0	0	0	0	0	0	0	0	0	0	0.615734	0.609088	0.608192	0
Subj59	Male	21	Photograph	Surprise	0.0042612	0	0.320282	0	0	0.701787	0.199703	0	0.612246	0	0.609092	0	0	0	0	0	0	0	0	0	0	0	0	0.61597	0.616993	0	0
Subj60	Male	21	Photograph	Surprise	0	0	0.250399	0	0	0.925729	0.0371381	0.930204	0.890847	0	0.553425	0	0	0	0	0	0	0	0	0	0	0	0	0.922715	0.923983	0	0
Subj61	Male	22	Photograph	Surprise	0.0279212	0.00345113	0.212551	0.0131079	0	0.813244	0.0745059	0.639901	0.516164	0.0344246	0.660509	0	0.013851	0	0	0.0231124	0.0185746	0	0.00948045	0.00625588	0.00413359	0	0	0.799819	0.690698	0.0299204	0
Subj62	Male	21	Photograph	Surprise	0	0	0.147155	0.000592093	0	0.980737	0.00975259	0.509342	0	0	0.858036	0	0.0735604	0	0	0	0	0	0	0	0	0	0	0.536985	0.927462	0	0
Subj63	Male	21	Photograph	Surprise	0	0	0.93389	0	0	0.796887	0.0332278	0.915339	0.912879	0	0.61697	0	0	0	0	0	0	0	0	0	0	0	0	0.616328	0.624715	0	0
Subj64	Male	22	Photograph	Surprise	0	0	0.131086	0	0	0.873939	0.0656497	0.616504	0.616394	0	0.616835	0	0	0	0	0	0	0	0	0	0	0	0	0.295383	0.615614	0	0
Subj65	Male	21	Photograph	Surprise	0	0.000358357	0.177676	0.00725248	0	0.89258	0.0558075	0.915202	0.916148	0	0.912832	0	0	0	0	0	0	0	0	0	0	0	0	0.616203	0.618934	0	0
